# Supplementary material for: Metabolic, Enzymatic Activity, and Transcriptomic Analysis Reveals the Mechanism Underlying the Lack of Characteristic Floral Scent in Apricot Mei Varieties
Source: Front Plant Sci. 2020 Oct 22;11:574982. doi: 10.3389/fpls.2020.574982 (PMC7642261; doi:10.3389/fpls.2020.574982)
Supplement: Supplementary Table 1 — Headspace analysis of volatiles in five varieties of P. mume by HS-SPME-GC-MS. [file Data_Sheet_2.xlsx]

## Sheet: Table S1
Compounds	Retention time	Bei	Xia	Dan	Fen	Yan	(μg/g flower /h)
Benzaldehyde	6.873	2.46±1.19	2.82±0.01	1.26±1.27	0.84±0.19	0.74±0.78
Benzyl alcohol	8.065	9.02±3.40	4.07±2.23	1.74±0.54	0.51±0.23	0.30±0.24
Benzyl acetate	10.155	59.9±40.70	16.77±9.20	13.30±2.76	0	3.11±2.80
Methyl salicylate	10.62	0.08±0.04	0.07±0.01	0	0	0
Methyl chavicol	10.702	0.13±0.08	0.06±0.06	0.30±0.04	0	0
Chavicol	11.472	0	0.03±0.03	0.17±0.14	0	0
Eugenol	12.906	6.70±3.70	3.91±2.21	0.63±0.26	0	0.04±0.04
Benzyl benzoate	18.163	0	0	0.30±0.07	0	0.19±0.20

## Sheet: Table S2
Compounds	Retention time	Bei	Xia	Dan	Fen	Yan	(ppm/g flower)
Benzaldehyde	9.348	6924.87±73.02	3896.20±239.34	2408.91±501.60	1476.72±59.72	2783.09±104.62
Benzyl alcohol	11.617	80.97±7.92	428.68±27.41	345.89±133.85	0	17.39±6.18
Benzyl acetate	15.54	64.90±2.87	29.18±2.14	22.21±8.41	0	14.51±3.58
Chavicol	18.252	0	29.97±1.21	44.83±13.05	0	0
Eugenol	20.933	34.14±0.51	48.13±1.72	12.74±2.95	0	4.28±0.82
Benzyl benzoate	27.777	0	0	51.68±11.78	0	36.62±0.60

## Sheet: Table S3
Sample name	Raw reads	Clean reads	Clean bases	Error rate(%)	Q20(%)	Q30(%)	GC content(%)
FH1	53877196	46087800	6.91G	0.02	96.05	90.51	45.44
FH2	62828428	52626620	7.89G	0.02	95.9	90.13	45.51
FH3	61173022	52245370	7.84G	0.02	96.12	90.62	45.5
DFH1	51935020	41443396	6.22G	0.02	96.15	90.51	45.9
DFH2	62645464	53304828	8G	0.02	96.31	91	45.86
DFH3	52886930	42041432	6.31G	0.02	96.05	90.35	45.91
BJYD1	60687596	51174750	7.68G	0.02	96.36	91.07	45.66
BJYD2	50076314	39853384	5.98G	0.02	95.98	90.22	45.65
BJYD3	63554578	53750768	8.06G	0.02	96.2	90.78	45.66
YX1	51779114	41118386	6.17G	0.02	95.86	89.96	45.7
YX2	70823902	60256786	9.04G	0.02	96.31	90.99	45.54
YX3	63302162	50411404	7.56G	0.02	96.04	90.33	45.69
XRB1	66009794	55654292	8.35G	0.02	96.12	90.62	45.79
XRB2	47040836	45222192	6.78G	0.02	95.81	89.82	45.92
XRB3	55966686	53894578	8.08G	0.02	95.9	89.95	45.83

## Sheet: Table S4
Sample name	FH1	FH2	FH3	DFH1	DFH2	DFH3	BJYD1	BJYD2	BJYD3	YX1	YX2	YX3	XRB1	XRB2	XRB3
Total reads	46087800	52626620	52245370	41443396	53304828	42041432	51174750	39853384	53750768	41118386	60256786	50411404	55654292	45222192	53894578
Total mapped	38222312 (82.93%)	43731577 (83.1%)	43594832 (83.44%)	36310944 (87.62%)	46823322 (87.84%)	36789417 (87.51%)	46358493 (90.59%)	35935097 (90.17%)	48607863 (90.43%)	35248372 (85.72%)	51865231 (86.07%)	43334103 (85.96%)	50065062 (89.96%)	40590730 (89.76%)	48536481 (90.06%)
Multiple mapped	1061987 (2.3%)	1221875 (2.32%)	1206400 (2.31%)	1213753 (2.93%)	1582100 (2.97%)	1214104 (2.89%)	1341812 (2.62%)	1020724 (2.56%)	1407695 (2.62%)	1131145 (2.75%)	1677508 (2.78%)	1392279 (2.76%)	1790866 (3.22%)	1437818 (3.18%)	1697290 (3.15%)
Uniquely mapped	37160325 (80.63%)	42509702 (80.78%)	42388432 (81.13%)	35097191 (84.69%)	45241222 (84.87%)	35575313 (84.62%)	45016681 (87.97%)	34914373 (87.61%)	47200168 (87.81%)	34117227 (82.97%)	50187723 (83.29%)	41941824 (83.2%)	48274196 (86.74%)	39152912 (86.58%)	46839191 (86.91%)
Read-1	18884270 (40.97%)	21612936 (41.07%)	21534841 (41.22%)	17748232 (42.83%)	22924971 (43.01%)	18014868 (42.85%)	22758786 (44.47%)	17672575 (44.34%)	23910823 (44.48%)	17317909 (42.12%)	25438268 (42.22%)	21258040 (42.17%)	24467550 (43.96%)	19862643 (43.92%)	23741198 (44.05%)
Read-2	18276055 (39.65%)	20896766 (39.71%)	20853591 (39.91%)	17348959 (41.86%)	22316251 (41.87%)	17560445 (41.77%)	22257895 (43.49%)	17241798 (43.26%)	23289345 (43.33%)	16799318 (40.86%)	24749455 (41.07%)	20683784 (41.03%)	23806646 (42.78%)	19290269 (42.66%)	23097993 (42.86%)
Reads map to '+'	18558841 (40.27%)	21233592 (40.35%)	21172077 (40.52%)	17515797 (42.26%)	22585875 (42.37%)	17747144 (42.21%)	22464053 (43.9%)	17422189 (43.72%)	23554478 (43.82%)	17033949 (41.43%)	25067779 (41.6%)	20942778 (41.54%)	24108821 (43.32%)	19551381 (43.23%)	23387574 (43.4%)
Reads map to '-'	18601484 (40.36%)	21276110 (40.43%)	21216355 (40.61%)	17581394 (42.42%)	22655347 (42.5%)	17828169 (42.41%)	22552628 (44.07%)	17492184 (43.89%)	23645690 (43.99%)	17083278 (41.55%)	25119944 (41.69%)	20999046 (41.66%)	24165375 (43.42%)	19601531 (43.34%)	23451617 (43.51%)

## Sheet: Table S5
Chromosome	Region	Start	End	Strand	Attributes
C4878213	exon	68	131	+	gene_id "Novel00001"; transcript_id "Novel00001.1"; exon_number "1";
C4878213	exon	242	426	+	gene_id "Novel00001"; transcript_id "Novel00001.1"; exon_number "2";
C4881885	exon	37	256	-	gene_id "Novel00002"; transcript_id "Novel00002.1"; exon_number "1";
C4881885	exon	350	437	-	gene_id "Novel00002"; transcript_id "Novel00002.1"; exon_number "2";
C4893137	exon	6	175	+	gene_id "Novel00003"; transcript_id "Novel00003.1"; exon_number "1";
C4893137	exon	267	481	+	gene_id "Novel00003"; transcript_id "Novel00003.1"; exon_number "2";
C4893137	exon	6	175	+	gene_id "Novel00003"; transcript_id "Novel00003.2"; exon_number "1";
C4893137	exon	262	481	+	gene_id "Novel00003"; transcript_id "Novel00003.2"; exon_number "2";
C4900785	exon	78	126	-	gene_id "Novel00004"; transcript_id "Novel00004.1"; exon_number "1";
C4900785	exon	206	469	-	gene_id "Novel00004"; transcript_id "Novel00004.1"; exon_number "2";
C4903755	exon	14	332	-	gene_id "Novel00005"; transcript_id "Novel00005.1"; exon_number "1";
C4903755	exon	433	530	-	gene_id "Novel00005"; transcript_id "Novel00005.1"; exon_number "2";
C4918825	exon	1	314	-	gene_id "Novel00006"; transcript_id "Novel00006.1"; exon_number "1";
C4918825	exon	488	626	-	gene_id "Novel00006"; transcript_id "Novel00006.1"; exon_number "2";
C4929311	exon	6	62	-	gene_id "Novel00007"; transcript_id "Novel00007.1"; exon_number "1";
C4929311	exon	169	417	-	gene_id "Novel00007"; transcript_id "Novel00007.1"; exon_number "2";
C4929311	exon	540	670	-	gene_id "Novel00007"; transcript_id "Novel00007.1"; exon_number "3";
C4929311	exon	6	68	-	gene_id "Novel00007"; transcript_id "Novel00007.2"; exon_number "1";
C4929311	exon	175	417	-	gene_id "Novel00007"; transcript_id "Novel00007.2"; exon_number "2";
C4929311	exon	540	670	-	gene_id "Novel00007"; transcript_id "Novel00007.2"; exon_number "3";
C4929311	exon	6	69	-	gene_id "Novel00007"; transcript_id "Novel00007.3"; exon_number "1";
C4929311	exon	176	417	-	gene_id "Novel00007"; transcript_id "Novel00007.3"; exon_number "2";
C4929311	exon	540	670	-	gene_id "Novel00007"; transcript_id "Novel00007.3"; exon_number "3";
C4929311	exon	6	70	-	gene_id "Novel00007"; transcript_id "Novel00007.4"; exon_number "1";
C4929311	exon	177	417	-	gene_id "Novel00007"; transcript_id "Novel00007.4"; exon_number "2";
C4929311	exon	540	670	-	gene_id "Novel00007"; transcript_id "Novel00007.4"; exon_number "3";
C4929311	exon	6	57	-	gene_id "Novel00007"; transcript_id "Novel00007.5"; exon_number "1";
C4929311	exon	164	417	-	gene_id "Novel00007"; transcript_id "Novel00007.5"; exon_number "2";
C4929311	exon	540	690	-	gene_id "Novel00007"; transcript_id "Novel00007.5"; exon_number "3";
C4935873	exon	52	218	-	gene_id "Novel00008"; transcript_id "Novel00008.1"; exon_number "1";
C4935873	exon	316	379	-	gene_id "Novel00008"; transcript_id "Novel00008.1"; exon_number "2";
C4935873	exon	473	673	-	gene_id "Novel00008"; transcript_id "Novel00008.1"; exon_number "3";
C4938367	exon	5	354	-	gene_id "Novel00009"; transcript_id "Novel00009.1"; exon_number "1";
C4938367	exon	670	675	-	gene_id "Novel00009"; transcript_id "Novel00009.1"; exon_number "2";
C4938367	exon	5	359	-	gene_id "Novel00009"; transcript_id "Novel00009.2"; exon_number "1";
C4938367	exon	675	675	-	gene_id "Novel00009"; transcript_id "Novel00009.2"; exon_number "2";
C4938367	exon	5	340	-	gene_id "Novel00009"; transcript_id "Novel00009.3"; exon_number "1";
C4938367	exon	669	740	-	gene_id "Novel00009"; transcript_id "Novel00009.3"; exon_number "2";
C4939325	exon	191	326	-	gene_id "Novel00010"; transcript_id "Novel00010.1"; exon_number "1";
C4939325	exon	413	775	-	gene_id "Novel00010"; transcript_id "Novel00010.1"; exon_number "2";
C4942579	exon	20	203	-	gene_id "Novel00011"; transcript_id "Novel00011.1"; exon_number "1";
C4942579	exon	457	554	-	gene_id "Novel00011"; transcript_id "Novel00011.1"; exon_number "2";
C4942579	exon	677	768	-	gene_id "Novel00011"; transcript_id "Novel00011.1"; exon_number "3";
C4942677	exon	57	206	-	gene_id "Novel00012"; transcript_id "Novel00012.1"; exon_number "1";
C4942677	exon	291	528	-	gene_id "Novel00012"; transcript_id "Novel00012.1"; exon_number "2";
C4942677	exon	618	812	-	gene_id "Novel00012"; transcript_id "Novel00012.1"; exon_number "3";
C4942939	exon	1	57	+	gene_id "Novel00013"; transcript_id "Novel00013.1"; exon_number "1";
C4942939	exon	145	458	+	gene_id "Novel00013"; transcript_id "Novel00013.1"; exon_number "2";
C4945147	exon	15	410	+	gene_id "Novel00014"; transcript_id "Novel00014.1"; exon_number "1";
C4945147	exon	620	853	+	gene_id "Novel00014"; transcript_id "Novel00014.1"; exon_number "2";
C4945751	exon	5	95	+	gene_id "Novel00015"; transcript_id "Novel00015.1"; exon_number "1";
C4945751	exon	325	842	+	gene_id "Novel00015"; transcript_id "Novel00015.1"; exon_number "2";
C4945753	exon	20	248	-	gene_id "Novel00016"; transcript_id "Novel00016.1"; exon_number "1";
C4945753	exon	347	428	-	gene_id "Novel00016"; transcript_id "Novel00016.1"; exon_number "2";
C4945753	exon	690	823	-	gene_id "Novel00016"; transcript_id "Novel00016.1"; exon_number "3";
C4946985	exon	25	368	+	gene_id "Novel00017"; transcript_id "Novel00017.1"; exon_number "1";
C4946985	exon	676	787	+	gene_id "Novel00017"; transcript_id "Novel00017.1"; exon_number "2";
C4960105	exon	11	112	+	gene_id "Novel00018"; transcript_id "Novel00018.1"; exon_number "1";
C4960105	exon	228	299	+	gene_id "Novel00018"; transcript_id "Novel00018.1"; exon_number "2";
C4960105	exon	424	571	+	gene_id "Novel00018"; transcript_id "Novel00018.1"; exon_number "3";
C4960105	exon	927	1010	+	gene_id "Novel00018"; transcript_id "Novel00018.1"; exon_number "4";
C4960157	exon	18	91	+	gene_id "Novel00019"; transcript_id "Novel00019.1"; exon_number "1";
C4960157	exon	192	596	+	gene_id "Novel00019"; transcript_id "Novel00019.1"; exon_number "2";
C4960157	exon	639	1021	+	gene_id "Novel00019"; transcript_id "Novel00019.1"; exon_number "3";
C4960619	exon	30	161	+	gene_id "Novel00020"; transcript_id "Novel00020.1"; exon_number "1";
C4960619	exon	307	916	+	gene_id "Novel00020"; transcript_id "Novel00020.1"; exon_number "2";
C4962493	exon	18	467	-	gene_id "Novel00021"; transcript_id "Novel00021.1"; exon_number "1";
C4962493	exon	574	869	-	gene_id "Novel00021"; transcript_id "Novel00021.1"; exon_number "2";
C4962493	exon	956	990	-	gene_id "Novel00021"; transcript_id "Novel00021.1"; exon_number "3";
C4962493	exon	18	467	-	gene_id "Novel00021"; transcript_id "Novel00021.2"; exon_number "1";
C4962493	exon	574	865	-	gene_id "Novel00021"; transcript_id "Novel00021.2"; exon_number "2";
C4962493	exon	952	1053	-	gene_id "Novel00021"; transcript_id "Novel00021.2"; exon_number "3";
C4963861	exon	138	579	-	gene_id "Novel00022"; transcript_id "Novel00022.1"; exon_number "1";
C4963861	exon	679	1077	-	gene_id "Novel00022"; transcript_id "Novel00022.1"; exon_number "2";
C4964697	exon	42	202	+	gene_id "Novel00023"; transcript_id "Novel00023.1"; exon_number "1";
C4964697	exon	289	1069	+	gene_id "Novel00023"; transcript_id "Novel00023.1"; exon_number "2";
C4965109	exon	15	461	-	gene_id "Novel00024"; transcript_id "Novel00024.1"; exon_number "1";
C4965109	exon	872	1021	-	gene_id "Novel00024"; transcript_id "Novel00024.1"; exon_number "2";
C4966065	exon	1	407	-	gene_id "Novel00025"; transcript_id "Novel00025.1"; exon_number "1";
C4966065	exon	546	651	-	gene_id "Novel00025"; transcript_id "Novel00025.1"; exon_number "2";
C4966065	exon	904	904	-	gene_id "Novel00025"; transcript_id "Novel00025.1"; exon_number "3";
C4966065	exon	1	407	-	gene_id "Novel00025"; transcript_id "Novel00025.2"; exon_number "1";
C4966065	exon	546	650	-	gene_id "Novel00025"; transcript_id "Novel00025.2"; exon_number "2";
C4966065	exon	904	1116	-	gene_id "Novel00025"; transcript_id "Novel00025.2"; exon_number "3";
C4971327	exon	17	57	+	gene_id "Novel00026"; transcript_id "Novel00026.1"; exon_number "1";
C4971327	exon	140	230	+	gene_id "Novel00026"; transcript_id "Novel00026.1"; exon_number "2";
C4971327	exon	340	389	+	gene_id "Novel00026"; transcript_id "Novel00026.1"; exon_number "3";
C4971327	exon	509	649	+	gene_id "Novel00026"; transcript_id "Novel00026.1"; exon_number "4";
C4971327	exon	772	1120	+	gene_id "Novel00026"; transcript_id "Novel00026.1"; exon_number "5";
C4974167	exon	123	272	+	gene_id "Novel00027"; transcript_id "Novel00027.1"; exon_number "1";
C4974167	exon	428	499	+	gene_id "Novel00027"; transcript_id "Novel00027.1"; exon_number "2";
C4974167	exon	601	669	+	gene_id "Novel00027"; transcript_id "Novel00027.1"; exon_number "3";
C4974167	exon	756	827	+	gene_id "Novel00027"; transcript_id "Novel00027.1"; exon_number "4";
C4974167	exon	928	999	+	gene_id "Novel00027"; transcript_id "Novel00027.1"; exon_number "5";
C4974167	exon	1114	1179	+	gene_id "Novel00027"; transcript_id "Novel00027.1"; exon_number "6";
C4974839	exon	1	372	+	gene_id "Novel00028"; transcript_id "Novel00028.1"; exon_number "1";
C4974839	exon	408	1087	+	gene_id "Novel00028"; transcript_id "Novel00028.1"; exon_number "2";
C4975499	exon	65	448	+	gene_id "Novel00029"; transcript_id "Novel00029.1"; exon_number "1";
C4975499	exon	547	721	+	gene_id "Novel00029"; transcript_id "Novel00029.1"; exon_number "2";
C4975499	exon	791	908	+	gene_id "Novel00029"; transcript_id "Novel00029.1"; exon_number "3";
C4975499	exon	1029	1165	+	gene_id "Novel00029"; transcript_id "Novel00029.1"; exon_number "4";
C4975499	exon	1279	1302	+	gene_id "Novel00029"; transcript_id "Novel00029.1"; exon_number "5";
C4975499	exon	86	448	+	gene_id "Novel00029"; transcript_id "Novel00029.2"; exon_number "1";
C4975499	exon	547	721	+	gene_id "Novel00029"; transcript_id "Novel00029.2"; exon_number "2";
C4975499	exon	791	908	+	gene_id "Novel00029"; transcript_id "Novel00029.2"; exon_number "3";
C4975499	exon	1029	1141	+	gene_id "Novel00029"; transcript_id "Novel00029.2"; exon_number "4";
C4975499	exon	1255	1302	+	gene_id "Novel00029"; transcript_id "Novel00029.2"; exon_number "5";
C4975947	exon	4	474	+	gene_id "Novel00030"; transcript_id "Novel00030.1"; exon_number "1";
C4975947	exon	618	1275	+	gene_id "Novel00030"; transcript_id "Novel00030.1"; exon_number "2";
C4975947	exon	4	473	+	gene_id "Novel00030"; transcript_id "Novel00030.2"; exon_number "1";
C4975947	exon	617	1275	+	gene_id "Novel00030"; transcript_id "Novel00030.2"; exon_number "2";
C4977791	exon	62	168	+	gene_id "Novel00031"; transcript_id "Novel00031.1"; exon_number "1";
C4977791	exon	583	1287	+	gene_id "Novel00031"; transcript_id "Novel00031.1"; exon_number "2";
C4978575	exon	111	241	-	gene_id "Novel00032"; transcript_id "Novel00032.1"; exon_number "1";
C4978575	exon	319	454	-	gene_id "Novel00032"; transcript_id "Novel00032.1"; exon_number "2";
C4978575	exon	534	652	-	gene_id "Novel00032"; transcript_id "Novel00032.1"; exon_number "3";
C4978575	exon	832	922	-	gene_id "Novel00032"; transcript_id "Novel00032.1"; exon_number "4";
C4978575	exon	1042	1182	-	gene_id "Novel00032"; transcript_id "Novel00032.1"; exon_number "5";
C4978575	exon	1254	1254	-	gene_id "Novel00032"; transcript_id "Novel00032.1"; exon_number "6";
C4978575	exon	111	241	-	gene_id "Novel00032"; transcript_id "Novel00032.2"; exon_number "1";
C4978575	exon	329	454	-	gene_id "Novel00032"; transcript_id "Novel00032.2"; exon_number "2";
C4978575	exon	534	652	-	gene_id "Novel00032"; transcript_id "Novel00032.2"; exon_number "3";
C4978575	exon	832	922	-	gene_id "Novel00032"; transcript_id "Novel00032.2"; exon_number "4";
C4978575	exon	1042	1181	-	gene_id "Novel00032"; transcript_id "Novel00032.2"; exon_number "5";
C4978575	exon	1254	1333	-	gene_id "Novel00032"; transcript_id "Novel00032.2"; exon_number "6";
C4980225	exon	30	218	+	gene_id "Novel00033"; transcript_id "Novel00033.1"; exon_number "1";
C4980225	exon	328	430	+	gene_id "Novel00033"; transcript_id "Novel00033.1"; exon_number "2";
C4980225	exon	591	667	+	gene_id "Novel00033"; transcript_id "Novel00033.1"; exon_number "3";
C4980225	exon	790	976	+	gene_id "Novel00033"; transcript_id "Novel00033.1"; exon_number "4";
C4981591	exon	3	68	+	gene_id "Novel00034"; transcript_id "Novel00034.1"; exon_number "1";
C4981591	exon	145	385	+	gene_id "Novel00034"; transcript_id "Novel00034.1"; exon_number "2";
C4981591	exon	480	641	+	gene_id "Novel00034"; transcript_id "Novel00034.1"; exon_number "3";
C4981591	exon	12	66	+	gene_id "Novel00034"; transcript_id "Novel00034.2"; exon_number "1";
C4981591	exon	132	385	+	gene_id "Novel00034"; transcript_id "Novel00034.2"; exon_number "2";
C4981591	exon	480	641	+	gene_id "Novel00034"; transcript_id "Novel00034.2"; exon_number "3";
C4982131	exon	22	117	-	gene_id "Novel00035"; transcript_id "Novel00035.1"; exon_number "1";
C4982131	exon	244	327	-	gene_id "Novel00035"; transcript_id "Novel00035.1"; exon_number "2";
C4982131	exon	458	538	-	gene_id "Novel00035"; transcript_id "Novel00035.1"; exon_number "3";
C4982131	exon	812	895	-	gene_id "Novel00035"; transcript_id "Novel00035.1"; exon_number "4";
C4982131	exon	991	1088	-	gene_id "Novel00035"; transcript_id "Novel00035.1"; exon_number "5";
C4982131	exon	1299	1418	-	gene_id "Novel00035"; transcript_id "Novel00035.1"; exon_number "6";
C4982131	exon	22	131	-	gene_id "Novel00035"; transcript_id "Novel00035.2"; exon_number "1";
C4982131	exon	244	327	-	gene_id "Novel00035"; transcript_id "Novel00035.2"; exon_number "2";
C4982131	exon	458	538	-	gene_id "Novel00035"; transcript_id "Novel00035.2"; exon_number "3";
C4982131	exon	812	895	-	gene_id "Novel00035"; transcript_id "Novel00035.2"; exon_number "4";
C4982131	exon	991	1088	-	gene_id "Novel00035"; transcript_id "Novel00035.2"; exon_number "5";
C4982131	exon	1299	1418	-	gene_id "Novel00035"; transcript_id "Novel00035.2"; exon_number "6";
C4982241	exon	2	61	-	gene_id "Novel00036"; transcript_id "Novel00036.1"; exon_number "1";
C4982241	exon	206	300	-	gene_id "Novel00036"; transcript_id "Novel00036.1"; exon_number "2";
C4982241	exon	822	1034	-	gene_id "Novel00036"; transcript_id "Novel00036.1"; exon_number "3";
C4982829	exon	8	153	+	gene_id "Novel00037"; transcript_id "Novel00037.1"; exon_number "1";
C4982829	exon	254	1454	+	gene_id "Novel00037"; transcript_id "Novel00037.1"; exon_number "2";
C4982829	exon	9	153	+	gene_id "Novel00037"; transcript_id "Novel00037.2"; exon_number "1";
C4982829	exon	254	321	+	gene_id "Novel00037"; transcript_id "Novel00037.2"; exon_number "2";
C4982829	exon	767	1454	+	gene_id "Novel00037"; transcript_id "Novel00037.2"; exon_number "3";
C4982829	exon	27	335	+	gene_id "Novel00037"; transcript_id "Novel00037.3"; exon_number "1";
C4982829	exon	781	1454	+	gene_id "Novel00037"; transcript_id "Novel00037.3"; exon_number "2";
C4982829	exon	80	117	+	gene_id "Novel00037"; transcript_id "Novel00037.4"; exon_number "1";
C4982829	exon	780	1454	+	gene_id "Novel00037"; transcript_id "Novel00037.4"; exon_number "2";
C4983719	exon	6	229	+	gene_id "Novel00038"; transcript_id "Novel00038.1"; exon_number "1";
C4983719	exon	317	997	+	gene_id "Novel00038"; transcript_id "Novel00038.1"; exon_number "2";
C4983719	exon	79	118	+	gene_id "Novel00038"; transcript_id "Novel00038.2"; exon_number "1";
C4983719	exon	274	997	+	gene_id "Novel00038"; transcript_id "Novel00038.2"; exon_number "2";
C4983719	exon	87	118	+	gene_id "Novel00038"; transcript_id "Novel00038.3"; exon_number "1";
C4983719	exon	278	997	+	gene_id "Novel00038"; transcript_id "Novel00038.3"; exon_number "2";
C4983719	exon	227	227	+	gene_id "Novel00038"; transcript_id "Novel00038.4"; exon_number "1";
C4983719	exon	315	997	+	gene_id "Novel00038"; transcript_id "Novel00038.4"; exon_number "2";
C4985541	exon	1	32	-	gene_id "Novel00039"; transcript_id "Novel00039.1"; exon_number "1";
C4985541	exon	290	505	-	gene_id "Novel00039"; transcript_id "Novel00039.1"; exon_number "2";
C4985541	exon	912	1462	-	gene_id "Novel00039"; transcript_id "Novel00039.1"; exon_number "3";
C4986449	exon	22	382	+	gene_id "Novel00040"; transcript_id "Novel00040.1"; exon_number "1";
C4986449	exon	501	630	+	gene_id "Novel00040"; transcript_id "Novel00040.1"; exon_number "2";
C4986449	exon	1292	1557	+	gene_id "Novel00040"; transcript_id "Novel00040.1"; exon_number "3";
C4986449	exon	22	382	+	gene_id "Novel00040"; transcript_id "Novel00040.2"; exon_number "1";
C4986449	exon	501	630	+	gene_id "Novel00040"; transcript_id "Novel00040.2"; exon_number "2";
C4986449	exon	1149	1195	+	gene_id "Novel00040"; transcript_id "Novel00040.2"; exon_number "3";
C4986449	exon	1292	1557	+	gene_id "Novel00040"; transcript_id "Novel00040.2"; exon_number "4";
C4987155	exon	12	244	+	gene_id "Novel00041"; transcript_id "Novel00041.1"; exon_number "1";
C4987155	exon	373	589	+	gene_id "Novel00041"; transcript_id "Novel00041.1"; exon_number "2";
C4987155	exon	702	797	+	gene_id "Novel00041"; transcript_id "Novel00041.1"; exon_number "3";
C4987155	exon	875	1048	+	gene_id "Novel00041"; transcript_id "Novel00041.1"; exon_number "4";
C4987155	exon	1236	1368	+	gene_id "Novel00041"; transcript_id "Novel00041.1"; exon_number "5";
C4987155	exon	1481	1563	+	gene_id "Novel00041"; transcript_id "Novel00041.1"; exon_number "6";
C4987155	exon	12	244	+	gene_id "Novel00041"; transcript_id "Novel00041.2"; exon_number "1";
C4987155	exon	373	589	+	gene_id "Novel00041"; transcript_id "Novel00041.2"; exon_number "2";
C4987155	exon	702	797	+	gene_id "Novel00041"; transcript_id "Novel00041.2"; exon_number "3";
C4987155	exon	875	1048	+	gene_id "Novel00041"; transcript_id "Novel00041.2"; exon_number "4";
C4987155	exon	1236	1352	+	gene_id "Novel00041"; transcript_id "Novel00041.2"; exon_number "5";
C4987155	exon	1465	1563	+	gene_id "Novel00041"; transcript_id "Novel00041.2"; exon_number "6";
C4987155	exon	131	247	+	gene_id "Novel00041"; transcript_id "Novel00041.3"; exon_number "1";
C4987155	exon	376	589	+	gene_id "Novel00041"; transcript_id "Novel00041.3"; exon_number "2";
C4987155	exon	702	797	+	gene_id "Novel00041"; transcript_id "Novel00041.3"; exon_number "3";
C4987155	exon	875	1050	+	gene_id "Novel00041"; transcript_id "Novel00041.3"; exon_number "4";
C4987155	exon	1238	1370	+	gene_id "Novel00041"; transcript_id "Novel00041.3"; exon_number "5";
C4987155	exon	1483	1563	+	gene_id "Novel00041"; transcript_id "Novel00041.3"; exon_number "6";
C4989185	exon	7	919	-	gene_id "Novel00042"; transcript_id "Novel00042.1"; exon_number "1";
C4989185	exon	1101	1342	-	gene_id "Novel00042"; transcript_id "Novel00042.1"; exon_number "2";
C4989427	exon	2	81	+	gene_id "Novel00043"; transcript_id "Novel00043.1"; exon_number "1";
C4989427	exon	193	261	+	gene_id "Novel00043"; transcript_id "Novel00043.1"; exon_number "2";
C4989427	exon	462	547	+	gene_id "Novel00043"; transcript_id "Novel00043.1"; exon_number "3";
C4989427	exon	652	719	+	gene_id "Novel00043"; transcript_id "Novel00043.1"; exon_number "4";
C4989427	exon	846	895	+	gene_id "Novel00043"; transcript_id "Novel00043.1"; exon_number "5";
C4989427	exon	984	1017	+	gene_id "Novel00043"; transcript_id "Novel00043.1"; exon_number "6";
C4989427	exon	1142	1269	+	gene_id "Novel00043"; transcript_id "Novel00043.1"; exon_number "7";
C4989427	exon	1513	1599	+	gene_id "Novel00043"; transcript_id "Novel00043.1"; exon_number "8";
C4989427	exon	2	81	+	gene_id "Novel00043"; transcript_id "Novel00043.2"; exon_number "1";
C4989427	exon	193	261	+	gene_id "Novel00043"; transcript_id "Novel00043.2"; exon_number "2";
C4989427	exon	462	547	+	gene_id "Novel00043"; transcript_id "Novel00043.2"; exon_number "3";
C4989427	exon	652	719	+	gene_id "Novel00043"; transcript_id "Novel00043.2"; exon_number "4";
C4989427	exon	846	895	+	gene_id "Novel00043"; transcript_id "Novel00043.2"; exon_number "5";
C4989427	exon	984	1017	+	gene_id "Novel00043"; transcript_id "Novel00043.2"; exon_number "6";
C4989427	exon	1142	1266	+	gene_id "Novel00043"; transcript_id "Novel00043.2"; exon_number "7";
C4989427	exon	1510	1599	+	gene_id "Novel00043"; transcript_id "Novel00043.2"; exon_number "8";
C4989495	exon	26	123	-	gene_id "Novel00044"; transcript_id "Novel00044.1"; exon_number "1";
C4989495	exon	318	425	-	gene_id "Novel00044"; transcript_id "Novel00044.1"; exon_number "2";
C4989495	exon	502	645	-	gene_id "Novel00044"; transcript_id "Novel00044.1"; exon_number "3";
C4989495	exon	929	1031	-	gene_id "Novel00044"; transcript_id "Novel00044.1"; exon_number "4";
C4989495	exon	1165	1275	-	gene_id "Novel00044"; transcript_id "Novel00044.1"; exon_number "5";
C4989495	exon	1410	1450	-	gene_id "Novel00044"; transcript_id "Novel00044.1"; exon_number "6";
C4989495	exon	26	123	-	gene_id "Novel00044"; transcript_id "Novel00044.2"; exon_number "1";
C4989495	exon	318	425	-	gene_id "Novel00044"; transcript_id "Novel00044.2"; exon_number "2";
C4989495	exon	502	645	-	gene_id "Novel00044"; transcript_id "Novel00044.2"; exon_number "3";
C4989495	exon	929	1031	-	gene_id "Novel00044"; transcript_id "Novel00044.2"; exon_number "4";
C4989495	exon	1165	1275	-	gene_id "Novel00044"; transcript_id "Novel00044.2"; exon_number "5";
C4989495	exon	1497	1643	-	gene_id "Novel00044"; transcript_id "Novel00044.2"; exon_number "6";
C4990041	exon	49	118	+	gene_id "Novel00045"; transcript_id "Novel00045.1"; exon_number "1";
C4990041	exon	204	267	+	gene_id "Novel00045"; transcript_id "Novel00045.1"; exon_number "2";
C4990041	exon	689	824	+	gene_id "Novel00045"; transcript_id "Novel00045.1"; exon_number "3";
C4990041	exon	987	1100	+	gene_id "Novel00045"; transcript_id "Novel00045.1"; exon_number "4";
C4990041	exon	1177	1656	+	gene_id "Novel00045"; transcript_id "Novel00045.1"; exon_number "5";
C4990041	exon	52	118	+	gene_id "Novel00045"; transcript_id "Novel00045.2"; exon_number "1";
C4990041	exon	204	267	+	gene_id "Novel00045"; transcript_id "Novel00045.2"; exon_number "2";
C4990041	exon	689	824	+	gene_id "Novel00045"; transcript_id "Novel00045.2"; exon_number "3";
C4990041	exon	987	1115	+	gene_id "Novel00045"; transcript_id "Novel00045.2"; exon_number "4";
C4990041	exon	1192	1656	+	gene_id "Novel00045"; transcript_id "Novel00045.2"; exon_number "5";
C4990673	exon	70	1206	+	gene_id "Novel00046"; transcript_id "Novel00046.1"; exon_number "1";
C4990673	exon	1308	1679	+	gene_id "Novel00046"; transcript_id "Novel00046.1"; exon_number "2";
C4990673	exon	70	1199	+	gene_id "Novel00046"; transcript_id "Novel00046.2"; exon_number "1";
C4990673	exon	1308	1370	+	gene_id "Novel00046"; transcript_id "Novel00046.2"; exon_number "2";
C4990673	exon	1486	1679	+	gene_id "Novel00046"; transcript_id "Novel00046.2"; exon_number "3";
C4990673	exon	75	1218	+	gene_id "Novel00046"; transcript_id "Novel00046.3"; exon_number "1";
C4990673	exon	1327	1679	+	gene_id "Novel00046"; transcript_id "Novel00046.3"; exon_number "2";
C4994237	exon	8	204	+	gene_id "Novel00047"; transcript_id "Novel00047.1"; exon_number "1";
C4994237	exon	774	1790	+	gene_id "Novel00047"; transcript_id "Novel00047.1"; exon_number "2";
C4994273	exon	137	226	-	gene_id "Novel00048"; transcript_id "Novel00048.1"; exon_number "1";
C4994273	exon	707	785	-	gene_id "Novel00048"; transcript_id "Novel00048.1"; exon_number "2";
C4994273	exon	1061	1124	-	gene_id "Novel00048"; transcript_id "Novel00048.1"; exon_number "3";
C4994273	exon	1244	1331	-	gene_id "Novel00048"; transcript_id "Novel00048.1"; exon_number "4";
C4994273	exon	1416	1476	-	gene_id "Novel00048"; transcript_id "Novel00048.1"; exon_number "5";
C4994273	exon	1570	1755	-	gene_id "Novel00048"; transcript_id "Novel00048.1"; exon_number "6";
C5005839	exon	2	158	-	gene_id "Novel00049"; transcript_id "Novel00049.1"; exon_number "1";
C5005839	exon	294	746	-	gene_id "Novel00049"; transcript_id "Novel00049.1"; exon_number "2";
C5008397	exon	11	762	+	gene_id "Novel00050"; transcript_id "Novel00050.1"; exon_number "1";
C5008397	exon	2098	2455	+	gene_id "Novel00050"; transcript_id "Novel00050.1"; exon_number "2";
C5008397	exon	767	767	+	gene_id "Novel00050"; transcript_id "Novel00050.2"; exon_number "1";
C5008397	exon	2103	2455	+	gene_id "Novel00050"; transcript_id "Novel00050.2"; exon_number "2";
C5009473	exon	238	608	+	gene_id "Novel00051"; transcript_id "Novel00051.1"; exon_number "1";
C5009473	exon	1063	1277	+	gene_id "Novel00051"; transcript_id "Novel00051.1"; exon_number "2";
C5009473	exon	1472	2522	+	gene_id "Novel00051"; transcript_id "Novel00051.1"; exon_number "3";
C5009473	exon	238	608	+	gene_id "Novel00051"; transcript_id "Novel00051.2"; exon_number "1";
C5009473	exon	1063	1277	+	gene_id "Novel00051"; transcript_id "Novel00051.2"; exon_number "2";
C5009473	exon	1449	2522	+	gene_id "Novel00051"; transcript_id "Novel00051.2"; exon_number "3";
C5009473	exon	256	608	+	gene_id "Novel00051"; transcript_id "Novel00051.3"; exon_number "1";
C5009473	exon	1063	1277	+	gene_id "Novel00051"; transcript_id "Novel00051.3"; exon_number "2";
C5009473	exon	1502	2071	+	gene_id "Novel00051"; transcript_id "Novel00051.3"; exon_number "3";
C5009473	exon	2188	2522	+	gene_id "Novel00051"; transcript_id "Novel00051.3"; exon_number "4";
C5010591	exon	12	141	+	gene_id "Novel00052"; transcript_id "Novel00052.1"; exon_number "1";
C5010591	exon	499	579	+	gene_id "Novel00052"; transcript_id "Novel00052.1"; exon_number "2";
C5010591	exon	1255	1339	+	gene_id "Novel00052"; transcript_id "Novel00052.1"; exon_number "3";
C5010591	exon	2100	2557	+	gene_id "Novel00052"; transcript_id "Novel00052.1"; exon_number "4";
C5016545	exon	236	530	+	gene_id "Novel00053"; transcript_id "Novel00053.1"; exon_number "1";
C5016545	exon	992	1017	+	gene_id "Novel00053"; transcript_id "Novel00053.1"; exon_number "2";
C5016545	exon	1182	1266	+	gene_id "Novel00053"; transcript_id "Novel00053.1"; exon_number "3";
C5016545	exon	1351	1560	+	gene_id "Novel00053"; transcript_id "Novel00053.1"; exon_number "4";
C5016545	exon	2182	2304	+	gene_id "Novel00053"; transcript_id "Novel00053.1"; exon_number "5";
C5016545	exon	2392	2449	+	gene_id "Novel00053"; transcript_id "Novel00053.1"; exon_number "6";
C5016545	exon	2604	3008	+	gene_id "Novel00053"; transcript_id "Novel00053.1"; exon_number "7";
C5016545	exon	236	530	+	gene_id "Novel00053"; transcript_id "Novel00053.2"; exon_number "1";
C5016545	exon	992	1017	+	gene_id "Novel00053"; transcript_id "Novel00053.2"; exon_number "2";
C5016545	exon	1182	1266	+	gene_id "Novel00053"; transcript_id "Novel00053.2"; exon_number "3";
C5016545	exon	1351	1560	+	gene_id "Novel00053"; transcript_id "Novel00053.2"; exon_number "4";
C5016545	exon	2182	2299	+	gene_id "Novel00053"; transcript_id "Novel00053.2"; exon_number "5";
C5016545	exon	2392	2449	+	gene_id "Novel00053"; transcript_id "Novel00053.2"; exon_number "6";
C5016545	exon	2604	3008	+	gene_id "Novel00053"; transcript_id "Novel00053.2"; exon_number "7";
Pm1	exon	67879	68144	+	gene_id "Novel00054"; transcript_id "Novel00054.1"; exon_number "1";
Pm1	exon	68960	69104	+	gene_id "Novel00054"; transcript_id "Novel00054.1"; exon_number "2";
Pm1	exon	69611	71273	+	gene_id "Novel00054"; transcript_id "Novel00054.1"; exon_number "3";
Pm1	exon	67896	68144	+	gene_id "Novel00054"; transcript_id "Novel00054.2"; exon_number "1";
Pm1	exon	68960	69052	+	gene_id "Novel00054"; transcript_id "Novel00054.2"; exon_number "2";
Pm1	exon	69611	71273	+	gene_id "Novel00054"; transcript_id "Novel00054.2"; exon_number "3";
Pm1	exon	67899	68144	+	gene_id "Novel00054"; transcript_id "Novel00054.3"; exon_number "1";
Pm1	exon	68960	69476	+	gene_id "Novel00054"; transcript_id "Novel00054.3"; exon_number "2";
Pm1	exon	909994	910966	+	gene_id "Novel00055"; transcript_id "Novel00055.1"; exon_number "1";
Pm1	exon	911368	911756	+	gene_id "Novel00055"; transcript_id "Novel00055.1"; exon_number "2";
Pm1	exon	1540324	1540765	+	gene_id "Novel00056"; transcript_id "Novel00056.1"; exon_number "1";
Pm1	exon	1540953	1540981	+	gene_id "Novel00056"; transcript_id "Novel00056.1"; exon_number "2";
Pm1	exon	2039418	2039567	+	gene_id "Novel00057"; transcript_id "Novel00057.1"; exon_number "1";
Pm1	exon	2040874	2041617	+	gene_id "Novel00057"; transcript_id "Novel00057.1"; exon_number "2";
Pm1	exon	3640650	3640836	+	gene_id "Novel00058"; transcript_id "Novel00058.1"; exon_number "1";
Pm1	exon	3641742	3641837	+	gene_id "Novel00058"; transcript_id "Novel00058.1"; exon_number "2";
Pm1	exon	3642360	3642432	+	gene_id "Novel00058"; transcript_id "Novel00058.1"; exon_number "3";
Pm1	exon	3643420	3643793	+	gene_id "Novel00058"; transcript_id "Novel00058.1"; exon_number "4";
Pm1	exon	3644561	3645487	+	gene_id "Novel00059"; transcript_id "Novel00059.1"; exon_number "1";
Pm1	exon	3645957	3646058	+	gene_id "Novel00059"; transcript_id "Novel00059.1"; exon_number "2";
Pm1	exon	3644561	3646214	+	gene_id "Novel00059"; transcript_id "Novel00059.2"; exon_number "1";
Pm1	exon	3894125	3894793	+	gene_id "Novel00060"; transcript_id "Novel00060.1"; exon_number "1";
Pm1	exon	3897691	3897736	+	gene_id "Novel00060"; transcript_id "Novel00060.1"; exon_number "2";
Pm1	exon	4056993	4057683	+	gene_id "Novel00061"; transcript_id "Novel00061.1"; exon_number "1";
Pm1	exon	4057761	4058081	+	gene_id "Novel00061"; transcript_id "Novel00061.1"; exon_number "2";
Pm1	exon	4057024	4057681	+	gene_id "Novel00061"; transcript_id "Novel00061.2"; exon_number "1";
Pm1	exon	4057759	4058081	+	gene_id "Novel00061"; transcript_id "Novel00061.2"; exon_number "2";
Pm1	exon	6168727	6168990	+	gene_id "Novel00062"; transcript_id "Novel00062.1"; exon_number "1";
Pm1	exon	6169011	6169842	+	gene_id "Novel00062"; transcript_id "Novel00062.1"; exon_number "2";
Pm1	exon	11907879	11908124	+	gene_id "Novel00063"; transcript_id "Novel00063.1"; exon_number "1";
Pm1	exon	11908207	11908523	+	gene_id "Novel00063"; transcript_id "Novel00063.1"; exon_number "2";
Pm1	exon	12372778	12373897	+	gene_id "Novel00064"; transcript_id "Novel00064.1"; exon_number "1";
Pm1	exon	12374904	12374969	+	gene_id "Novel00064"; transcript_id "Novel00064.1"; exon_number "2";
Pm1	exon	12400714	12400886	+	gene_id "Novel00065"; transcript_id "Novel00065.1"; exon_number "1";
Pm1	exon	12401169	12401361	+	gene_id "Novel00065"; transcript_id "Novel00065.1"; exon_number "2";
Pm1	exon	12401500	12401547	+	gene_id "Novel00065"; transcript_id "Novel00065.1"; exon_number "3";
Pm1	exon	12402029	12402186	+	gene_id "Novel00065"; transcript_id "Novel00065.1"; exon_number "4";
Pm1	exon	12402272	12402303	+	gene_id "Novel00065"; transcript_id "Novel00065.1"; exon_number "5";
Pm1	exon	12400714	12400886	+	gene_id "Novel00065"; transcript_id "Novel00065.2"; exon_number "1";
Pm1	exon	12401169	12401361	+	gene_id "Novel00065"; transcript_id "Novel00065.2"; exon_number "2";
Pm1	exon	12401500	12401547	+	gene_id "Novel00065"; transcript_id "Novel00065.2"; exon_number "3";
Pm1	exon	12401632	12402186	+	gene_id "Novel00065"; transcript_id "Novel00065.2"; exon_number "4";
Pm1	exon	12402272	12402303	+	gene_id "Novel00065"; transcript_id "Novel00065.2"; exon_number "5";
Pm1	exon	12400714	12400886	+	gene_id "Novel00065"; transcript_id "Novel00065.3"; exon_number "1";
Pm1	exon	12401169	12401361	+	gene_id "Novel00065"; transcript_id "Novel00065.3"; exon_number "2";
Pm1	exon	12401500	12401547	+	gene_id "Novel00065"; transcript_id "Novel00065.3"; exon_number "3";
Pm1	exon	12402029	12402175	+	gene_id "Novel00065"; transcript_id "Novel00065.3"; exon_number "4";
Pm1	exon	12402261	12402303	+	gene_id "Novel00065"; transcript_id "Novel00065.3"; exon_number "5";
Pm1	exon	12400730	12400886	+	gene_id "Novel00065"; transcript_id "Novel00065.4"; exon_number "1";
Pm1	exon	12401169	12401361	+	gene_id "Novel00065"; transcript_id "Novel00065.4"; exon_number "2";
Pm1	exon	12401500	12401547	+	gene_id "Novel00065"; transcript_id "Novel00065.4"; exon_number "3";
Pm1	exon	12402029	12402178	+	gene_id "Novel00065"; transcript_id "Novel00065.4"; exon_number "4";
Pm1	exon	12402264	12402303	+	gene_id "Novel00065"; transcript_id "Novel00065.4"; exon_number "5";
Pm1	exon	12400741	12400886	+	gene_id "Novel00065"; transcript_id "Novel00065.5"; exon_number "1";
Pm1	exon	12401169	12401361	+	gene_id "Novel00065"; transcript_id "Novel00065.5"; exon_number "2";
Pm1	exon	12401500	12401547	+	gene_id "Novel00065"; transcript_id "Novel00065.5"; exon_number "3";
Pm1	exon	12402029	12402181	+	gene_id "Novel00065"; transcript_id "Novel00065.5"; exon_number "4";
Pm1	exon	12402267	12402303	+	gene_id "Novel00065"; transcript_id "Novel00065.5"; exon_number "5";
Pm1	exon	12400741	12400886	+	gene_id "Novel00065"; transcript_id "Novel00065.6"; exon_number "1";
Pm1	exon	12401169	12401361	+	gene_id "Novel00065"; transcript_id "Novel00065.6"; exon_number "2";
Pm1	exon	12401500	12401547	+	gene_id "Novel00065"; transcript_id "Novel00065.6"; exon_number "3";
Pm1	exon	12401632	12402175	+	gene_id "Novel00065"; transcript_id "Novel00065.6"; exon_number "4";
Pm1	exon	12402261	12402303	+	gene_id "Novel00065"; transcript_id "Novel00065.6"; exon_number "5";
Pm1	exon	12400846	12400886	+	gene_id "Novel00065"; transcript_id "Novel00065.7"; exon_number "1";
Pm1	exon	12401169	12401361	+	gene_id "Novel00065"; transcript_id "Novel00065.7"; exon_number "2";
Pm1	exon	12401500	12402181	+	gene_id "Novel00065"; transcript_id "Novel00065.7"; exon_number "3";
Pm1	exon	12402267	12402303	+	gene_id "Novel00065"; transcript_id "Novel00065.7"; exon_number "4";
Pm1	exon	12401365	12401366	+	gene_id "Novel00065"; transcript_id "Novel00065.8"; exon_number "1";
Pm1	exon	12401505	12402175	+	gene_id "Novel00065"; transcript_id "Novel00065.8"; exon_number "2";
Pm1	exon	12402261	12402303	+	gene_id "Novel00065"; transcript_id "Novel00065.8"; exon_number "3";
Pm1	exon	13205862	13205927	+	gene_id "Novel00066"; transcript_id "Novel00066.1"; exon_number "1";
Pm1	exon	13206870	13207231	+	gene_id "Novel00066"; transcript_id "Novel00066.1"; exon_number "2";
Pm1	exon	14711615	14711896	+	gene_id "Novel00067"; transcript_id "Novel00067.1"; exon_number "1";
Pm1	exon	14711996	14712072	+	gene_id "Novel00067"; transcript_id "Novel00067.1"; exon_number "2";
Pm1	exon	14712879	14712952	+	gene_id "Novel00067"; transcript_id "Novel00067.1"; exon_number "3";
Pm1	exon	14715365	14715404	+	gene_id "Novel00067"; transcript_id "Novel00067.1"; exon_number "4";
Pm1	exon	14715996	14716353	+	gene_id "Novel00067"; transcript_id "Novel00067.1"; exon_number "5";
Pm1	exon	14711615	14711896	+	gene_id "Novel00067"; transcript_id "Novel00067.2"; exon_number "1";
Pm1	exon	14711996	14712072	+	gene_id "Novel00067"; transcript_id "Novel00067.2"; exon_number "2";
Pm1	exon	14712879	14712952	+	gene_id "Novel00067"; transcript_id "Novel00067.2"; exon_number "3";
Pm1	exon	14715996	14716353	+	gene_id "Novel00067"; transcript_id "Novel00067.2"; exon_number "4";
Pm1	exon	14711634	14711896	+	gene_id "Novel00067"; transcript_id "Novel00067.3"; exon_number "1";
Pm1	exon	14711996	14712072	+	gene_id "Novel00067"; transcript_id "Novel00067.3"; exon_number "2";
Pm1	exon	14715365	14715397	+	gene_id "Novel00067"; transcript_id "Novel00067.3"; exon_number "3";
Pm1	exon	14711634	14711896	+	gene_id "Novel00067"; transcript_id "Novel00067.4"; exon_number "1";
Pm1	exon	14711996	14712072	+	gene_id "Novel00067"; transcript_id "Novel00067.4"; exon_number "2";
Pm1	exon	14715996	14716353	+	gene_id "Novel00067"; transcript_id "Novel00067.4"; exon_number "3";
Pm1	exon	14711643	14711896	+	gene_id "Novel00067"; transcript_id "Novel00067.5"; exon_number "1";
Pm1	exon	14711996	14712072	+	gene_id "Novel00067"; transcript_id "Novel00067.5"; exon_number "2";
Pm1	exon	14712879	14712952	+	gene_id "Novel00067"; transcript_id "Novel00067.5"; exon_number "3";
Pm1	exon	14713026	14713480	+	gene_id "Novel00067"; transcript_id "Novel00067.5"; exon_number "4";
Pm1	exon	14711655	14711896	+	gene_id "Novel00067"; transcript_id "Novel00067.6"; exon_number "1";
Pm1	exon	14711996	14712072	+	gene_id "Novel00067"; transcript_id "Novel00067.6"; exon_number "2";
Pm1	exon	14712879	14712952	+	gene_id "Novel00067"; transcript_id "Novel00067.6"; exon_number "3";
Pm1	exon	14714287	14715253	+	gene_id "Novel00067"; transcript_id "Novel00067.6"; exon_number "4";
Pm1	exon	14713649	14714601	+	gene_id "Novel00067"; transcript_id "Novel00067.7"; exon_number "1";
Pm1	exon	14929120	14929249	+	gene_id "Novel00068"; transcript_id "Novel00068.1"; exon_number "1";
Pm1	exon	14929346	14929423	+	gene_id "Novel00068"; transcript_id "Novel00068.1"; exon_number "2";
Pm1	exon	14930681	14930994	+	gene_id "Novel00068"; transcript_id "Novel00068.1"; exon_number "3";
Pm1	exon	14981496	14982221	+	gene_id "Novel00069"; transcript_id "Novel00069.1"; exon_number "1";
Pm1	exon	14982317	14982406	+	gene_id "Novel00069"; transcript_id "Novel00069.1"; exon_number "2";
Pm1	exon	14982524	14982747	+	gene_id "Novel00069"; transcript_id "Novel00069.1"; exon_number "3";
Pm1	exon	14982844	14982936	+	gene_id "Novel00069"; transcript_id "Novel00069.1"; exon_number "4";
Pm1	exon	14983750	14983939	+	gene_id "Novel00069"; transcript_id "Novel00069.1"; exon_number "5";
Pm1	exon	14984072	14984811	+	gene_id "Novel00069"; transcript_id "Novel00069.1"; exon_number "6";
Pm1	exon	14981496	14982221	+	gene_id "Novel00069"; transcript_id "Novel00069.2"; exon_number "1";
Pm1	exon	14982317	14982408	+	gene_id "Novel00069"; transcript_id "Novel00069.2"; exon_number "2";
Pm1	exon	14982524	14982747	+	gene_id "Novel00069"; transcript_id "Novel00069.2"; exon_number "3";
Pm1	exon	14982844	14982936	+	gene_id "Novel00069"; transcript_id "Novel00069.2"; exon_number "4";
Pm1	exon	14983750	14983939	+	gene_id "Novel00069"; transcript_id "Novel00069.2"; exon_number "5";
Pm1	exon	14984072	14984811	+	gene_id "Novel00069"; transcript_id "Novel00069.2"; exon_number "6";
Pm1	exon	14981682	14982221	+	gene_id "Novel00069"; transcript_id "Novel00069.3"; exon_number "1";
Pm1	exon	14982317	14982408	+	gene_id "Novel00069"; transcript_id "Novel00069.3"; exon_number "2";
Pm1	exon	14982524	14982747	+	gene_id "Novel00069"; transcript_id "Novel00069.3"; exon_number "3";
Pm1	exon	14982841	14982936	+	gene_id "Novel00069"; transcript_id "Novel00069.3"; exon_number "4";
Pm1	exon	14983750	14983998	+	gene_id "Novel00069"; transcript_id "Novel00069.3"; exon_number "5";
Pm1	exon	14984038	14984811	+	gene_id "Novel00069"; transcript_id "Novel00069.3"; exon_number "6";
Pm1	exon	14981686	14982221	+	gene_id "Novel00069"; transcript_id "Novel00069.4"; exon_number "1";
Pm1	exon	14982317	14982411	+	gene_id "Novel00069"; transcript_id "Novel00069.4"; exon_number "2";
Pm1	exon	14982527	14982747	+	gene_id "Novel00069"; transcript_id "Novel00069.4"; exon_number "3";
Pm1	exon	14982841	14982936	+	gene_id "Novel00069"; transcript_id "Novel00069.4"; exon_number "4";
Pm1	exon	14983750	14983939	+	gene_id "Novel00069"; transcript_id "Novel00069.4"; exon_number "5";
Pm1	exon	14984072	14984811	+	gene_id "Novel00069"; transcript_id "Novel00069.4"; exon_number "6";
Pm1	exon	14981686	14982221	+	gene_id "Novel00069"; transcript_id "Novel00069.5"; exon_number "1";
Pm1	exon	14982317	14982406	+	gene_id "Novel00069"; transcript_id "Novel00069.5"; exon_number "2";
Pm1	exon	14982524	14982747	+	gene_id "Novel00069"; transcript_id "Novel00069.5"; exon_number "3";
Pm1	exon	14982844	14982940	+	gene_id "Novel00069"; transcript_id "Novel00069.5"; exon_number "4";
Pm1	exon	14983754	14983939	+	gene_id "Novel00069"; transcript_id "Novel00069.5"; exon_number "5";
Pm1	exon	14984072	14984811	+	gene_id "Novel00069"; transcript_id "Novel00069.5"; exon_number "6";
Pm1	exon	14981690	14982221	+	gene_id "Novel00069"; transcript_id "Novel00069.6"; exon_number "1";
Pm1	exon	14982317	14982406	+	gene_id "Novel00069"; transcript_id "Novel00069.6"; exon_number "2";
Pm1	exon	14982524	14982747	+	gene_id "Novel00069"; transcript_id "Novel00069.6"; exon_number "3";
Pm1	exon	14982844	14982936	+	gene_id "Novel00069"; transcript_id "Novel00069.6"; exon_number "4";
Pm1	exon	14983750	14983939	+	gene_id "Novel00069"; transcript_id "Novel00069.6"; exon_number "5";
Pm1	exon	14984069	14984811	+	gene_id "Novel00069"; transcript_id "Novel00069.6"; exon_number "6";
Pm1	exon	14981788	14982221	+	gene_id "Novel00069"; transcript_id "Novel00069.7"; exon_number "1";
Pm1	exon	14982317	14982408	+	gene_id "Novel00069"; transcript_id "Novel00069.7"; exon_number "2";
Pm1	exon	14982524	14982747	+	gene_id "Novel00069"; transcript_id "Novel00069.7"; exon_number "3";
Pm1	exon	14982844	14982936	+	gene_id "Novel00069"; transcript_id "Novel00069.7"; exon_number "4";
Pm1	exon	14983750	14983998	+	gene_id "Novel00069"; transcript_id "Novel00069.7"; exon_number "5";
Pm1	exon	14984038	14984811	+	gene_id "Novel00069"; transcript_id "Novel00069.7"; exon_number "6";
Pm1	exon	14981788	14982221	+	gene_id "Novel00069"; transcript_id "Novel00069.8"; exon_number "1";
Pm1	exon	14982317	14982419	+	gene_id "Novel00069"; transcript_id "Novel00069.8"; exon_number "2";
Pm1	exon	14982535	14982747	+	gene_id "Novel00069"; transcript_id "Novel00069.8"; exon_number "3";
Pm1	exon	14982841	14982936	+	gene_id "Novel00069"; transcript_id "Novel00069.8"; exon_number "4";
Pm1	exon	14983750	14983939	+	gene_id "Novel00069"; transcript_id "Novel00069.8"; exon_number "5";
Pm1	exon	14984072	14984811	+	gene_id "Novel00069"; transcript_id "Novel00069.8"; exon_number "6";
Pm1	exon	18173380	18173398	+	gene_id "Novel00070"; transcript_id "Novel00070.1"; exon_number "1";
Pm1	exon	18173790	18174489	+	gene_id "Novel00070"; transcript_id "Novel00070.1"; exon_number "2";
Pm1	exon	18595630	18596050	+	gene_id "Novel00071"; transcript_id "Novel00071.1"; exon_number "1";
Pm1	exon	18596159	18596494	+	gene_id "Novel00071"; transcript_id "Novel00071.1"; exon_number "2";
Pm1	exon	18891277	18892173	+	gene_id "Novel00072"; transcript_id "Novel00072.1"; exon_number "1";
Pm1	exon	18892653	18892877	+	gene_id "Novel00072"; transcript_id "Novel00072.1"; exon_number "2";
Pm1	exon	18930561	18930824	+	gene_id "Novel00073"; transcript_id "Novel00073.1"; exon_number "1";
Pm1	exon	18933139	18933460	+	gene_id "Novel00073"; transcript_id "Novel00073.1"; exon_number "2";
Pm1	exon	18933544	18933796	+	gene_id "Novel00073"; transcript_id "Novel00073.1"; exon_number "3";
Pm1	exon	19451914	19452477	+	gene_id "Novel00074"; transcript_id "Novel00074.1"; exon_number "1";
Pm1	exon	19452594	19452703	+	gene_id "Novel00074"; transcript_id "Novel00074.1"; exon_number "2";
Pm1	exon	19453458	19454116	+	gene_id "Novel00074"; transcript_id "Novel00074.1"; exon_number "3";
Pm1	exon	19454239	19454283	+	gene_id "Novel00074"; transcript_id "Novel00074.1"; exon_number "4";
Pm1	exon	19454485	19454586	+	gene_id "Novel00074"; transcript_id "Novel00074.1"; exon_number "5";
Pm1	exon	19454672	19454752	+	gene_id "Novel00074"; transcript_id "Novel00074.1"; exon_number "6";
Pm1	exon	19454933	19454999	+	gene_id "Novel00074"; transcript_id "Novel00074.1"; exon_number "7";
Pm1	exon	19455382	19455482	+	gene_id "Novel00074"; transcript_id "Novel00074.1"; exon_number "8";
Pm1	exon	19455592	19455699	+	gene_id "Novel00074"; transcript_id "Novel00074.1"; exon_number "9";
Pm1	exon	19456043	19456113	+	gene_id "Novel00074"; transcript_id "Novel00074.1"; exon_number "10";
Pm1	exon	19456230	19456286	+	gene_id "Novel00074"; transcript_id "Novel00074.1"; exon_number "11";
Pm1	exon	19456687	19456795	+	gene_id "Novel00074"; transcript_id "Novel00074.1"; exon_number "12";
Pm1	exon	19456875	19456955	+	gene_id "Novel00074"; transcript_id "Novel00074.1"; exon_number "13";
Pm1	exon	19457258	19457344	+	gene_id "Novel00074"; transcript_id "Novel00074.1"; exon_number "14";
Pm1	exon	19457906	19458112	+	gene_id "Novel00074"; transcript_id "Novel00074.1"; exon_number "15";
Pm1	exon	19458932	19459089	+	gene_id "Novel00074"; transcript_id "Novel00074.1"; exon_number "16";
Pm1	exon	19452189	19452477	+	gene_id "Novel00074"; transcript_id "Novel00074.2"; exon_number "1";
Pm1	exon	19452594	19452703	+	gene_id "Novel00074"; transcript_id "Novel00074.2"; exon_number "2";
Pm1	exon	19453458	19454116	+	gene_id "Novel00074"; transcript_id "Novel00074.2"; exon_number "3";
Pm1	exon	19454239	19454283	+	gene_id "Novel00074"; transcript_id "Novel00074.2"; exon_number "4";
Pm1	exon	19454513	19454586	+	gene_id "Novel00074"; transcript_id "Novel00074.2"; exon_number "5";
Pm1	exon	19454672	19454752	+	gene_id "Novel00074"; transcript_id "Novel00074.2"; exon_number "6";
Pm1	exon	19454933	19454999	+	gene_id "Novel00074"; transcript_id "Novel00074.2"; exon_number "7";
Pm1	exon	19455382	19455482	+	gene_id "Novel00074"; transcript_id "Novel00074.2"; exon_number "8";
Pm1	exon	19455592	19455699	+	gene_id "Novel00074"; transcript_id "Novel00074.2"; exon_number "9";
Pm1	exon	19456043	19456113	+	gene_id "Novel00074"; transcript_id "Novel00074.2"; exon_number "10";
Pm1	exon	19456230	19456286	+	gene_id "Novel00074"; transcript_id "Novel00074.2"; exon_number "11";
Pm1	exon	19456687	19456955	+	gene_id "Novel00074"; transcript_id "Novel00074.2"; exon_number "12";
Pm1	exon	19457258	19457344	+	gene_id "Novel00074"; transcript_id "Novel00074.2"; exon_number "13";
Pm1	exon	19457906	19458112	+	gene_id "Novel00074"; transcript_id "Novel00074.2"; exon_number "14";
Pm1	exon	19458932	19459089	+	gene_id "Novel00074"; transcript_id "Novel00074.2"; exon_number "15";
Pm1	exon	19452202	19452477	+	gene_id "Novel00074"; transcript_id "Novel00074.3"; exon_number "1";
Pm1	exon	19452594	19452703	+	gene_id "Novel00074"; transcript_id "Novel00074.3"; exon_number "2";
Pm1	exon	19453458	19454116	+	gene_id "Novel00074"; transcript_id "Novel00074.3"; exon_number "3";
Pm1	exon	19454239	19454283	+	gene_id "Novel00074"; transcript_id "Novel00074.3"; exon_number "4";
Pm1	exon	19454485	19454586	+	gene_id "Novel00074"; transcript_id "Novel00074.3"; exon_number "5";
Pm1	exon	19454672	19454752	+	gene_id "Novel00074"; transcript_id "Novel00074.3"; exon_number "6";
Pm1	exon	19454933	19454999	+	gene_id "Novel00074"; transcript_id "Novel00074.3"; exon_number "7";
Pm1	exon	19455382	19455482	+	gene_id "Novel00074"; transcript_id "Novel00074.3"; exon_number "8";
Pm1	exon	19455592	19455699	+	gene_id "Novel00074"; transcript_id "Novel00074.3"; exon_number "9";
Pm1	exon	19456043	19456113	+	gene_id "Novel00074"; transcript_id "Novel00074.3"; exon_number "10";
Pm1	exon	19456230	19456286	+	gene_id "Novel00074"; transcript_id "Novel00074.3"; exon_number "11";
Pm1	exon	19456687	19456797	+	gene_id "Novel00074"; transcript_id "Novel00074.3"; exon_number "12";
Pm1	exon	19456875	19456876	+	gene_id "Novel00074"; transcript_id "Novel00074.3"; exon_number "13";
Pm1	exon	19454127	19454130	+	gene_id "Novel00074"; transcript_id "Novel00074.4"; exon_number "1";
Pm1	exon	19454253	19454297	+	gene_id "Novel00074"; transcript_id "Novel00074.4"; exon_number "2";
Pm1	exon	19454499	19454586	+	gene_id "Novel00074"; transcript_id "Novel00074.4"; exon_number "3";
Pm1	exon	19454672	19454752	+	gene_id "Novel00074"; transcript_id "Novel00074.4"; exon_number "4";
Pm1	exon	19454933	19454999	+	gene_id "Novel00074"; transcript_id "Novel00074.4"; exon_number "5";
Pm1	exon	19455382	19455482	+	gene_id "Novel00074"; transcript_id "Novel00074.4"; exon_number "6";
Pm1	exon	19455592	19455699	+	gene_id "Novel00074"; transcript_id "Novel00074.4"; exon_number "7";
Pm1	exon	19456043	19456113	+	gene_id "Novel00074"; transcript_id "Novel00074.4"; exon_number "8";
Pm1	exon	19456230	19456286	+	gene_id "Novel00074"; transcript_id "Novel00074.4"; exon_number "9";
Pm1	exon	19456687	19456795	+	gene_id "Novel00074"; transcript_id "Novel00074.4"; exon_number "10";
Pm1	exon	19456875	19456955	+	gene_id "Novel00074"; transcript_id "Novel00074.4"; exon_number "11";
Pm1	exon	19457258	19457344	+	gene_id "Novel00074"; transcript_id "Novel00074.4"; exon_number "12";
Pm1	exon	19457906	19458112	+	gene_id "Novel00074"; transcript_id "Novel00074.4"; exon_number "13";
Pm1	exon	19458932	19459089	+	gene_id "Novel00074"; transcript_id "Novel00074.4"; exon_number "14";
Pm1	exon	19919340	19919711	+	gene_id "Novel00075"; transcript_id "Novel00075.1"; exon_number "1";
Pm1	exon	19919840	19919901	+	gene_id "Novel00075"; transcript_id "Novel00075.1"; exon_number "2";
Pm1	exon	20513074	20513240	+	gene_id "Novel00076"; transcript_id "Novel00076.1"; exon_number "1";
Pm1	exon	20514372	20515007	+	gene_id "Novel00076"; transcript_id "Novel00076.1"; exon_number "2";
Pm1	exon	20513074	20514371	+	gene_id "Novel00076"; transcript_id "Novel00076.2"; exon_number "1";
Pm1	exon	20514422	20515007	+	gene_id "Novel00076"; transcript_id "Novel00076.2"; exon_number "2";
Pm1	exon	22555227	22555627	+	gene_id "Novel00077"; transcript_id "Novel00077.1"; exon_number "1";
Pm1	exon	23028217	23028284	+	gene_id "Novel00078"; transcript_id "Novel00078.1"; exon_number "1";
Pm1	exon	23030063	23030654	+	gene_id "Novel00078"; transcript_id "Novel00078.1"; exon_number "2";
Pm1	exon	23028239	23028360	+	gene_id "Novel00078"; transcript_id "Novel00078.2"; exon_number "1";
Pm1	exon	23030063	23030654	+	gene_id "Novel00078"; transcript_id "Novel00078.2"; exon_number "2";
Pm1	exon	23171459	23171806	+	gene_id "Novel00079"; transcript_id "Novel00079.1"; exon_number "1";
Pm1	exon	23172742	23172873	+	gene_id "Novel00079"; transcript_id "Novel00079.1"; exon_number "2";
Pm1	exon	23173247	23173517	+	gene_id "Novel00079"; transcript_id "Novel00079.1"; exon_number "3";
Pm1	exon	23171460	23171806	+	gene_id "Novel00079"; transcript_id "Novel00079.2"; exon_number "1";
Pm1	exon	23172742	23172861	+	gene_id "Novel00079"; transcript_id "Novel00079.2"; exon_number "2";
Pm1	exon	23173081	23173151	+	gene_id "Novel00079"; transcript_id "Novel00079.2"; exon_number "3";
Pm1	exon	23171488	23171806	+	gene_id "Novel00079"; transcript_id "Novel00079.3"; exon_number "1";
Pm1	exon	23172742	23172862	+	gene_id "Novel00079"; transcript_id "Novel00079.3"; exon_number "2";
Pm1	exon	23173235	23173517	+	gene_id "Novel00079"; transcript_id "Novel00079.3"; exon_number "3";
Pm1	exon	23171488	23171806	+	gene_id "Novel00079"; transcript_id "Novel00079.4"; exon_number "1";
Pm1	exon	23172742	23172861	+	gene_id "Novel00079"; transcript_id "Novel00079.4"; exon_number "2";
Pm1	exon	23173235	23173517	+	gene_id "Novel00079"; transcript_id "Novel00079.4"; exon_number "3";
Pm1	exon	23171495	23171806	+	gene_id "Novel00079"; transcript_id "Novel00079.5"; exon_number "1";
Pm1	exon	23172742	23172865	+	gene_id "Novel00079"; transcript_id "Novel00079.5"; exon_number "2";
Pm1	exon	23173239	23173517	+	gene_id "Novel00079"; transcript_id "Novel00079.5"; exon_number "3";
Pm1	exon	23982742	23984119	+	gene_id "Novel00080"; transcript_id "Novel00080.1"; exon_number "1";
Pm1	exon	23984175	23985114	+	gene_id "Novel00080"; transcript_id "Novel00080.1"; exon_number "2";
Pm1	exon	24051000	24052433	+	gene_id "Novel00081"; transcript_id "Novel00081.1"; exon_number "1";
Pm1	exon	24052461	24052658	+	gene_id "Novel00081"; transcript_id "Novel00081.1"; exon_number "2";
Pm1	exon	24269063	24269181	+	gene_id "Novel00082"; transcript_id "Novel00082.1"; exon_number "1";
Pm1	exon	24269371	24269431	+	gene_id "Novel00082"; transcript_id "Novel00082.1"; exon_number "2";
Pm1	exon	24270676	24271337	+	gene_id "Novel00082"; transcript_id "Novel00082.1"; exon_number "3";
Pm1	exon	24524262	24525485	+	gene_id "Novel00083"; transcript_id "Novel00083.1"; exon_number "1";
Pm1	exon	24525533	24525708	+	gene_id "Novel00083"; transcript_id "Novel00083.1"; exon_number "2";
Pm1	exon	24575103	24575521	+	gene_id "Novel00084"; transcript_id "Novel00084.1"; exon_number "1";
Pm1	exon	24576849	24577003	+	gene_id "Novel00084"; transcript_id "Novel00084.1"; exon_number "2";
Pm1	exon	24575166	24575515	+	gene_id "Novel00084"; transcript_id "Novel00084.2"; exon_number "1";
Pm1	exon	24576365	24576484	+	gene_id "Novel00084"; transcript_id "Novel00084.2"; exon_number "2";
Pm1	exon	24576694	24576764	+	gene_id "Novel00084"; transcript_id "Novel00084.2"; exon_number "3";
Pm1	exon	24576856	24577003	+	gene_id "Novel00084"; transcript_id "Novel00084.2"; exon_number "4";
Pm1	exon	24575166	24575515	+	gene_id "Novel00084"; transcript_id "Novel00084.3"; exon_number "1";
Pm1	exon	24576365	24576484	+	gene_id "Novel00084"; transcript_id "Novel00084.3"; exon_number "2";
Pm1	exon	24576694	24576745	+	gene_id "Novel00084"; transcript_id "Novel00084.3"; exon_number "3";
Pm1	exon	24576856	24577003	+	gene_id "Novel00084"; transcript_id "Novel00084.3"; exon_number "4";
Pm1	exon	24575167	24575515	+	gene_id "Novel00084"; transcript_id "Novel00084.4"; exon_number "1";
Pm1	exon	24575956	24576142	+	gene_id "Novel00084"; transcript_id "Novel00084.4"; exon_number "2";
Pm1	exon	24576365	24576502	+	gene_id "Novel00084"; transcript_id "Novel00084.4"; exon_number "3";
Pm1	exon	24576712	24577003	+	gene_id "Novel00084"; transcript_id "Novel00084.4"; exon_number "4";
Pm1	exon	24575167	24575515	+	gene_id "Novel00084"; transcript_id "Novel00084.5"; exon_number "1";
Pm1	exon	24576365	24577003	+	gene_id "Novel00084"; transcript_id "Novel00084.5"; exon_number "2";
Pm1	exon	24575175	24575515	+	gene_id "Novel00084"; transcript_id "Novel00084.6"; exon_number "1";
Pm1	exon	24576437	24576484	+	gene_id "Novel00084"; transcript_id "Novel00084.6"; exon_number "2";
Pm1	exon	24576694	24577003	+	gene_id "Novel00084"; transcript_id "Novel00084.6"; exon_number "3";
Pm1	exon	26360810	26361287	+	gene_id "Novel00085"; transcript_id "Novel00085.1"; exon_number "1";
Pm1	exon	26361384	26361478	+	gene_id "Novel00085"; transcript_id "Novel00085.1"; exon_number "2";
Pm1	exon	26361994	26362083	+	gene_id "Novel00085"; transcript_id "Novel00085.1"; exon_number "3";
Pm1	exon	26362753	26363146	+	gene_id "Novel00085"; transcript_id "Novel00085.1"; exon_number "4";
Pm1	exon	26360873	26361287	+	gene_id "Novel00085"; transcript_id "Novel00085.2"; exon_number "1";
Pm1	exon	26361384	26361478	+	gene_id "Novel00085"; transcript_id "Novel00085.2"; exon_number "2";
Pm1	exon	26361994	26362638	+	gene_id "Novel00085"; transcript_id "Novel00085.2"; exon_number "3";
Pm1	exon	26360916	26361287	+	gene_id "Novel00085"; transcript_id "Novel00085.3"; exon_number "1";
Pm1	exon	26361357	26361478	+	gene_id "Novel00085"; transcript_id "Novel00085.3"; exon_number "2";
Pm1	exon	26361994	26362638	+	gene_id "Novel00085"; transcript_id "Novel00085.3"; exon_number "3";
Pm1	exon	26360916	26361287	+	gene_id "Novel00085"; transcript_id "Novel00085.4"; exon_number "1";
Pm1	exon	26361357	26361478	+	gene_id "Novel00085"; transcript_id "Novel00085.4"; exon_number "2";
Pm1	exon	26362753	26363146	+	gene_id "Novel00085"; transcript_id "Novel00085.4"; exon_number "3";
Pm1	exon	26360916	26361287	+	gene_id "Novel00085"; transcript_id "Novel00085.5"; exon_number "1";
Pm1	exon	26361357	26361478	+	gene_id "Novel00085"; transcript_id "Novel00085.5"; exon_number "2";
Pm1	exon	26361994	26362083	+	gene_id "Novel00085"; transcript_id "Novel00085.5"; exon_number "3";
Pm1	exon	26362753	26363146	+	gene_id "Novel00085"; transcript_id "Novel00085.5"; exon_number "4";
Pm1	exon	26360960	26361287	+	gene_id "Novel00085"; transcript_id "Novel00085.6"; exon_number "1";
Pm1	exon	26361384	26361478	+	gene_id "Novel00085"; transcript_id "Novel00085.6"; exon_number "2";
Pm1	exon	26362753	26363146	+	gene_id "Novel00085"; transcript_id "Novel00085.6"; exon_number "3";
Pm1	exon	26557927	26558004	+	gene_id "Novel00086"; transcript_id "Novel00086.1"; exon_number "1";
Pm1	exon	26558516	26558982	+	gene_id "Novel00086"; transcript_id "Novel00086.1"; exon_number "2";
Pm1	exon	26559081	26559178	+	gene_id "Novel00086"; transcript_id "Novel00086.1"; exon_number "3";
Pm1	exon	26559483	26559910	+	gene_id "Novel00086"; transcript_id "Novel00086.1"; exon_number "4";
Pm1	exon	26557954	26558004	+	gene_id "Novel00086"; transcript_id "Novel00086.2"; exon_number "1";
Pm1	exon	26558520	26558982	+	gene_id "Novel00086"; transcript_id "Novel00086.2"; exon_number "2";
Pm1	exon	26559081	26559910	+	gene_id "Novel00086"; transcript_id "Novel00086.2"; exon_number "3";
Pm1	exon	57369	58766	-	gene_id "Novel00087"; transcript_id "Novel00087.1"; exon_number "1";
Pm1	exon	60973	61443	-	gene_id "Novel00087"; transcript_id "Novel00087.1"; exon_number "2";
Pm1	exon	58150	58987	-	gene_id "Novel00087"; transcript_id "Novel00087.2"; exon_number "1";
Pm1	exon	60253	61443	-	gene_id "Novel00087"; transcript_id "Novel00087.3"; exon_number "1";
Pm1	exon	1808044	1808617	-	gene_id "Novel00088"; transcript_id "Novel00088.1"; exon_number "1";
Pm1	exon	1812087	1812108	-	gene_id "Novel00088"; transcript_id "Novel00088.1"; exon_number "2";
Pm1	exon	3695947	3696241	-	gene_id "Novel00089"; transcript_id "Novel00089.1"; exon_number "1";
Pm1	exon	3696416	3696607	-	gene_id "Novel00089"; transcript_id "Novel00089.1"; exon_number "2";
Pm1	exon	6829589	6830258	-	gene_id "Novel00090"; transcript_id "Novel00090.1"; exon_number "1";
Pm1	exon	6830443	6830545	-	gene_id "Novel00090"; transcript_id "Novel00090.1"; exon_number "2";
Pm1	exon	6831543	6831636	-	gene_id "Novel00090"; transcript_id "Novel00090.1"; exon_number "3";
Pm1	exon	6831848	6831915	-	gene_id "Novel00090"; transcript_id "Novel00090.1"; exon_number "4";
Pm1	exon	6903551	6904018	-	gene_id "Novel00091"; transcript_id "Novel00091.1"; exon_number "1";
Pm1	exon	6904174	6904282	-	gene_id "Novel00091"; transcript_id "Novel00091.1"; exon_number "2";
Pm1	exon	6905887	6907215	-	gene_id "Novel00091"; transcript_id "Novel00091.1"; exon_number "3";
Pm1	exon	6903551	6904018	-	gene_id "Novel00091"; transcript_id "Novel00091.2"; exon_number "1";
Pm1	exon	6904174	6905998	-	gene_id "Novel00091"; transcript_id "Novel00091.2"; exon_number "2";
Pm1	exon	6906147	6907389	-	gene_id "Novel00091"; transcript_id "Novel00091.2"; exon_number "3";
Pm1	exon	6966109	6966823	-	gene_id "Novel00092"; transcript_id "Novel00092.1"; exon_number "1";
Pm1	exon	6969026	6969173	-	gene_id "Novel00092"; transcript_id "Novel00092.1"; exon_number "2";
Pm1	exon	9142429	9143299	-	gene_id "Novel00093"; transcript_id "Novel00093.1"; exon_number "1";
Pm1	exon	9960987	9961527	-	gene_id "Novel00094"; transcript_id "Novel00094.1"; exon_number "1";
Pm1	exon	9961632	9961679	-	gene_id "Novel00094"; transcript_id "Novel00094.1"; exon_number "2";
Pm1	exon	9961981	9962149	-	gene_id "Novel00095"; transcript_id "Novel00095.1"; exon_number "1";
Pm1	exon	9962381	9962414	-	gene_id "Novel00095"; transcript_id "Novel00095.1"; exon_number "2";
Pm1	exon	9962510	9962556	-	gene_id "Novel00095"; transcript_id "Novel00095.1"; exon_number "3";
Pm1	exon	9962632	9962783	-	gene_id "Novel00095"; transcript_id "Novel00095.1"; exon_number "4";
Pm1	exon	9962982	9963073	-	gene_id "Novel00095"; transcript_id "Novel00095.1"; exon_number "5";
Pm1	exon	9963369	9963417	-	gene_id "Novel00095"; transcript_id "Novel00095.1"; exon_number "6";
Pm1	exon	9964488	9964773	-	gene_id "Novel00095"; transcript_id "Novel00095.1"; exon_number "7";
Pm1	exon	10284644	10285716	-	gene_id "Novel00096"; transcript_id "Novel00096.1"; exon_number "1";
Pm1	exon	11191452	11192051	-	gene_id "Novel00097"; transcript_id "Novel00097.1"; exon_number "1";
Pm1	exon	11193208	11193295	-	gene_id "Novel00097"; transcript_id "Novel00097.1"; exon_number "2";
Pm1	exon	12372798	12373247	-	gene_id "Novel00098"; transcript_id "Novel00098.1"; exon_number "1";
Pm1	exon	12373800	12373891	-	gene_id "Novel00098"; transcript_id "Novel00098.1"; exon_number "2";
Pm1	exon	12374904	12374904	-	gene_id "Novel00098"; transcript_id "Novel00098.1"; exon_number "3";
Pm1	exon	12372798	12373247	-	gene_id "Novel00098"; transcript_id "Novel00098.2"; exon_number "1";
Pm1	exon	12373800	12373890	-	gene_id "Novel00098"; transcript_id "Novel00098.2"; exon_number "2";
Pm1	exon	12374904	12374993	-	gene_id "Novel00098"; transcript_id "Novel00098.2"; exon_number "3";
Pm1	exon	14396240	14396303	-	gene_id "Novel00099"; transcript_id "Novel00099.1"; exon_number "1";
Pm1	exon	14396434	14396859	-	gene_id "Novel00099"; transcript_id "Novel00099.1"; exon_number "2";
Pm1	exon	14441942	14442388	-	gene_id "Novel00100"; transcript_id "Novel00100.1"; exon_number "1";
Pm1	exon	14442469	14443672	-	gene_id "Novel00100"; transcript_id "Novel00100.1"; exon_number "2";
Pm1	exon	14448896	14449863	-	gene_id "Novel00101"; transcript_id "Novel00101.1"; exon_number "1";
Pm1	exon	14450413	14450559	-	gene_id "Novel00101"; transcript_id "Novel00101.1"; exon_number "2";
Pm1	exon	14457506	14457582	-	gene_id "Novel00101"; transcript_id "Novel00101.1"; exon_number "3";
Pm1	exon	14448896	14450515	-	gene_id "Novel00101"; transcript_id "Novel00101.2"; exon_number "1";
Pm1	exon	14457506	14457587	-	gene_id "Novel00101"; transcript_id "Novel00101.2"; exon_number "2";
Pm1	exon	14448896	14449863	-	gene_id "Novel00101"; transcript_id "Novel00101.3"; exon_number "1";
Pm1	exon	14450413	14450515	-	gene_id "Novel00101"; transcript_id "Novel00101.3"; exon_number "2";
Pm1	exon	14457506	14457590	-	gene_id "Novel00101"; transcript_id "Novel00101.3"; exon_number "3";
Pm1	exon	14448896	14450559	-	gene_id "Novel00101"; transcript_id "Novel00101.4"; exon_number "1";
Pm1	exon	14457506	14457624	-	gene_id "Novel00101"; transcript_id "Novel00101.4"; exon_number "2";
Pm1	exon	14448896	14449184	-	gene_id "Novel00101"; transcript_id "Novel00101.5"; exon_number "1";
Pm1	exon	14449457	14450515	-	gene_id "Novel00101"; transcript_id "Novel00101.5"; exon_number "2";
Pm1	exon	14457506	14457626	-	gene_id "Novel00101"; transcript_id "Novel00101.5"; exon_number "3";
Pm1	exon	15008169	15008415	-	gene_id "Novel00102"; transcript_id "Novel00102.1"; exon_number "1";
Pm1	exon	15010216	15010422	-	gene_id "Novel00102"; transcript_id "Novel00102.1"; exon_number "2";
Pm1	exon	15599293	15599849	-	gene_id "Novel00103"; transcript_id "Novel00103.1"; exon_number "1";
Pm1	exon	15600020	15601231	-	gene_id "Novel00103"; transcript_id "Novel00103.1"; exon_number "2";
Pm1	exon	15601428	15601452	-	gene_id "Novel00103"; transcript_id "Novel00103.1"; exon_number "3";
Pm1	exon	15599293	15599849	-	gene_id "Novel00103"; transcript_id "Novel00103.2"; exon_number "1";
Pm1	exon	15600020	15601238	-	gene_id "Novel00103"; transcript_id "Novel00103.2"; exon_number "2";
Pm1	exon	15601624	15601680	-	gene_id "Novel00103"; transcript_id "Novel00103.2"; exon_number "3";
Pm1	exon	15599293	15599338	-	gene_id "Novel00103"; transcript_id "Novel00103.3"; exon_number "1";
Pm1	exon	15599425	15599849	-	gene_id "Novel00103"; transcript_id "Novel00103.3"; exon_number "2";
Pm1	exon	15600020	15601231	-	gene_id "Novel00103"; transcript_id "Novel00103.3"; exon_number "3";
Pm1	exon	15601617	15601804	-	gene_id "Novel00103"; transcript_id "Novel00103.3"; exon_number "4";
Pm1	exon	16100691	16101811	-	gene_id "Novel00104"; transcript_id "Novel00104.1"; exon_number "1";
Pm1	exon	16353198	16353482	-	gene_id "Novel00105"; transcript_id "Novel00105.1"; exon_number "1";
Pm1	exon	16353941	16354154	-	gene_id "Novel00105"; transcript_id "Novel00105.1"; exon_number "2";
Pm1	exon	18355394	18355737	-	gene_id "Novel00106"; transcript_id "Novel00106.1"; exon_number "1";
Pm1	exon	18355828	18355912	-	gene_id "Novel00106"; transcript_id "Novel00106.1"; exon_number "2";
Pm1	exon	18356302	18356633	-	gene_id "Novel00106"; transcript_id "Novel00106.1"; exon_number "3";
Pm1	exon	19409568	19410050	-	gene_id "Novel00107"; transcript_id "Novel00107.1"; exon_number "1";
Pm1	exon	19410136	19410401	-	gene_id "Novel00107"; transcript_id "Novel00107.1"; exon_number "2";
Pm1	exon	20639741	20640006	-	gene_id "Novel00108"; transcript_id "Novel00108.1"; exon_number "1";
Pm1	exon	20640301	20640549	-	gene_id "Novel00108"; transcript_id "Novel00108.1"; exon_number "2";
Pm1	exon	20640659	20640934	-	gene_id "Novel00108"; transcript_id "Novel00108.1"; exon_number "3";
Pm1	exon	20641329	20641416	-	gene_id "Novel00108"; transcript_id "Novel00108.1"; exon_number "4";
Pm1	exon	20641543	20641620	-	gene_id "Novel00108"; transcript_id "Novel00108.1"; exon_number "5";
Pm1	exon	20641940	20641940	-	gene_id "Novel00108"; transcript_id "Novel00108.1"; exon_number "6";
Pm1	exon	20639741	20640006	-	gene_id "Novel00108"; transcript_id "Novel00108.2"; exon_number "1";
Pm1	exon	20640301	20640549	-	gene_id "Novel00108"; transcript_id "Novel00108.2"; exon_number "2";
Pm1	exon	20640659	20640934	-	gene_id "Novel00108"; transcript_id "Novel00108.2"; exon_number "3";
Pm1	exon	20641329	20641416	-	gene_id "Novel00108"; transcript_id "Novel00108.2"; exon_number "4";
Pm1	exon	20641543	20641619	-	gene_id "Novel00108"; transcript_id "Novel00108.2"; exon_number "5";
Pm1	exon	20641940	20641992	-	gene_id "Novel00108"; transcript_id "Novel00108.2"; exon_number "6";
Pm1	exon	20639741	20640006	-	gene_id "Novel00108"; transcript_id "Novel00108.3"; exon_number "1";
Pm1	exon	20640301	20640549	-	gene_id "Novel00108"; transcript_id "Novel00108.3"; exon_number "2";
Pm1	exon	20640659	20640934	-	gene_id "Novel00108"; transcript_id "Novel00108.3"; exon_number "3";
Pm1	exon	20641329	20641416	-	gene_id "Novel00108"; transcript_id "Novel00108.3"; exon_number "4";
Pm1	exon	20641543	20641623	-	gene_id "Novel00108"; transcript_id "Novel00108.3"; exon_number "5";
Pm1	exon	20641944	20641996	-	gene_id "Novel00108"; transcript_id "Novel00108.3"; exon_number "6";
Pm1	exon	24145494	24146042	-	gene_id "Novel00109"; transcript_id "Novel00109.1"; exon_number "1";
Pm1	exon	24146341	24146802	-	gene_id "Novel00109"; transcript_id "Novel00109.1"; exon_number "2";
Pm1	exon	24146996	24148096	-	gene_id "Novel00109"; transcript_id "Novel00109.1"; exon_number "3";
Pm1	exon	24149664	24149905	-	gene_id "Novel00109"; transcript_id "Novel00109.1"; exon_number "4";
Pm1	exon	24150004	24150299	-	gene_id "Novel00109"; transcript_id "Novel00109.1"; exon_number "5";
Pm1	exon	24145494	24146042	-	gene_id "Novel00109"; transcript_id "Novel00109.2"; exon_number "1";
Pm1	exon	24146341	24146804	-	gene_id "Novel00109"; transcript_id "Novel00109.2"; exon_number "2";
Pm1	exon	24146998	24148096	-	gene_id "Novel00109"; transcript_id "Novel00109.2"; exon_number "3";
Pm1	exon	24149664	24149905	-	gene_id "Novel00109"; transcript_id "Novel00109.2"; exon_number "4";
Pm1	exon	24150004	24150317	-	gene_id "Novel00109"; transcript_id "Novel00109.2"; exon_number "5";
Pm1	exon	24145494	24146042	-	gene_id "Novel00109"; transcript_id "Novel00109.3"; exon_number "1";
Pm1	exon	24146341	24146805	-	gene_id "Novel00109"; transcript_id "Novel00109.3"; exon_number "2";
Pm1	exon	24146999	24148096	-	gene_id "Novel00109"; transcript_id "Novel00109.3"; exon_number "3";
Pm1	exon	24149664	24149905	-	gene_id "Novel00109"; transcript_id "Novel00109.3"; exon_number "4";
Pm1	exon	24150004	24150318	-	gene_id "Novel00109"; transcript_id "Novel00109.3"; exon_number "5";
Pm1	exon	24145494	24146042	-	gene_id "Novel00109"; transcript_id "Novel00109.4"; exon_number "1";
Pm1	exon	24146341	24146782	-	gene_id "Novel00109"; transcript_id "Novel00109.4"; exon_number "2";
Pm1	exon	24146976	24148096	-	gene_id "Novel00109"; transcript_id "Novel00109.4"; exon_number "3";
Pm1	exon	24149664	24149905	-	gene_id "Novel00109"; transcript_id "Novel00109.4"; exon_number "4";
Pm1	exon	24150004	24150467	-	gene_id "Novel00109"; transcript_id "Novel00109.4"; exon_number "5";
Pm1	exon	24151732	24152325	-	gene_id "Novel00110"; transcript_id "Novel00110.1"; exon_number "1";
Pm1	exon	24154015	24154356	-	gene_id "Novel00110"; transcript_id "Novel00110.1"; exon_number "2";
Pm1	exon	24188152	24188740	-	gene_id "Novel00111"; transcript_id "Novel00111.1"; exon_number "1";
Pm1	exon	24188902	24189053	-	gene_id "Novel00111"; transcript_id "Novel00111.1"; exon_number "2";
Pm1	exon	24524231	24524548	-	gene_id "Novel00112"; transcript_id "Novel00112.1"; exon_number "1";
Pm1	exon	24525533	24525700	-	gene_id "Novel00112"; transcript_id "Novel00112.1"; exon_number "2";
Pm1	exon	24526084	24526229	-	gene_id "Novel00112"; transcript_id "Novel00112.1"; exon_number "3";
Pm1	exon	24524231	24524548	-	gene_id "Novel00112"; transcript_id "Novel00112.2"; exon_number "1";
Pm1	exon	24525583	24525700	-	gene_id "Novel00112"; transcript_id "Novel00112.2"; exon_number "2";
Pm1	exon	24526084	24526230	-	gene_id "Novel00112"; transcript_id "Novel00112.2"; exon_number "3";
Pm1	exon	24524231	24524548	-	gene_id "Novel00112"; transcript_id "Novel00112.3"; exon_number "1";
Pm1	exon	24524908	24525700	-	gene_id "Novel00112"; transcript_id "Novel00112.3"; exon_number "2";
Pm1	exon	24526084	24526233	-	gene_id "Novel00112"; transcript_id "Novel00112.3"; exon_number "3";
Pm1	exon	24524231	24524548	-	gene_id "Novel00112"; transcript_id "Novel00112.4"; exon_number "1";
Pm1	exon	24524908	24524978	-	gene_id "Novel00112"; transcript_id "Novel00112.4"; exon_number "2";
Pm1	exon	24525533	24525700	-	gene_id "Novel00112"; transcript_id "Novel00112.4"; exon_number "3";
Pm1	exon	24526084	24526233	-	gene_id "Novel00112"; transcript_id "Novel00112.4"; exon_number "4";
Pm1	exon	24579043	24579065	-	gene_id "Novel00113"; transcript_id "Novel00113.1"; exon_number "1";
Pm1	exon	24580108	24580221	-	gene_id "Novel00113"; transcript_id "Novel00113.1"; exon_number "2";
Pm1	exon	24580323	24580397	-	gene_id "Novel00113"; transcript_id "Novel00113.1"; exon_number "3";
Pm1	exon	24580521	24581002	-	gene_id "Novel00113"; transcript_id "Novel00113.1"; exon_number "4";
Pm1	exon	24579196	24580221	-	gene_id "Novel00113"; transcript_id "Novel00113.2"; exon_number "1";
Pm1	exon	24580323	24580397	-	gene_id "Novel00113"; transcript_id "Novel00113.2"; exon_number "2";
Pm1	exon	24580521	24581016	-	gene_id "Novel00113"; transcript_id "Novel00113.2"; exon_number "3";
Pm1	exon	24784310	24784549	-	gene_id "Novel00114"; transcript_id "Novel00114.1"; exon_number "1";
Pm1	exon	24786130	24786216	-	gene_id "Novel00114"; transcript_id "Novel00114.1"; exon_number "2";
Pm1	exon	24786391	24786746	-	gene_id "Novel00114"; transcript_id "Novel00114.1"; exon_number "3";
Pm1	exon	24785408	24786216	-	gene_id "Novel00114"; transcript_id "Novel00114.2"; exon_number "1";
Pm1	exon	24786391	24786712	-	gene_id "Novel00114"; transcript_id "Novel00114.2"; exon_number "2";
Pm1	exon	25256317	25256319	-	gene_id "Novel00115"; transcript_id "Novel00115.1"; exon_number "1";
Pm1	exon	25257126	25257433	-	gene_id "Novel00115"; transcript_id "Novel00115.1"; exon_number "2";
Pm1	exon	25257548	25257652	-	gene_id "Novel00115"; transcript_id "Novel00115.1"; exon_number "3";
Pm1	exon	25258252	25258364	-	gene_id "Novel00115"; transcript_id "Novel00115.1"; exon_number "4";
Pm1	exon	25347165	25347582	-	gene_id "Novel00116"; transcript_id "Novel00116.1"; exon_number "1";
Pm1	exon	25347739	25347939	-	gene_id "Novel00116"; transcript_id "Novel00116.1"; exon_number "2";
Pm1	exon	25348039	25348224	-	gene_id "Novel00116"; transcript_id "Novel00116.1"; exon_number "3";
Pm1	exon	25348330	25348467	-	gene_id "Novel00116"; transcript_id "Novel00116.1"; exon_number "4";
Pm1	exon	25348722	25348827	-	gene_id "Novel00116"; transcript_id "Novel00116.1"; exon_number "5";
Pm1	exon	25348980	25349027	-	gene_id "Novel00116"; transcript_id "Novel00116.1"; exon_number "6";
Pm1	exon	25349176	25349405	-	gene_id "Novel00116"; transcript_id "Novel00116.1"; exon_number "7";
Pm1	exon	25446993	25447370	-	gene_id "Novel00117"; transcript_id "Novel00117.1"; exon_number "1";
Pm1	exon	25448939	25449017	-	gene_id "Novel00117"; transcript_id "Novel00117.1"; exon_number "2";
Pm1	exon	25449180	25449650	-	gene_id "Novel00117"; transcript_id "Novel00117.1"; exon_number "3";
Pm1	exon	25447018	25449515	-	gene_id "Novel00117"; transcript_id "Novel00117.2"; exon_number "1";
Pm1	exon	25524810	25525094	-	gene_id "Novel00118"; transcript_id "Novel00118.1"; exon_number "1";
Pm1	exon	25525303	25525382	-	gene_id "Novel00118"; transcript_id "Novel00118.1"; exon_number "2";
Pm1	exon	25525476	25525646	-	gene_id "Novel00118"; transcript_id "Novel00118.1"; exon_number "3";
Pm1	exon	25525905	25526006	-	gene_id "Novel00118"; transcript_id "Novel00118.1"; exon_number "4";
Pm1	exon	25526123	25526197	-	gene_id "Novel00118"; transcript_id "Novel00118.1"; exon_number "5";
Pm1	exon	25526524	25526526	-	gene_id "Novel00118"; transcript_id "Novel00118.1"; exon_number "6";
Pm1	exon	25524810	25525094	-	gene_id "Novel00118"; transcript_id "Novel00118.2"; exon_number "1";
Pm1	exon	25525303	25525382	-	gene_id "Novel00118"; transcript_id "Novel00118.2"; exon_number "2";
Pm1	exon	25525476	25525646	-	gene_id "Novel00118"; transcript_id "Novel00118.2"; exon_number "3";
Pm1	exon	25525905	25526011	-	gene_id "Novel00118"; transcript_id "Novel00118.2"; exon_number "4";
Pm1	exon	25526128	25526199	-	gene_id "Novel00118"; transcript_id "Novel00118.2"; exon_number "5";
Pm1	exon	25526529	25526538	-	gene_id "Novel00118"; transcript_id "Novel00118.2"; exon_number "6";
Pm1	exon	25524810	25525094	-	gene_id "Novel00118"; transcript_id "Novel00118.3"; exon_number "1";
Pm1	exon	25525303	25525382	-	gene_id "Novel00118"; transcript_id "Novel00118.3"; exon_number "2";
Pm1	exon	25525476	25525646	-	gene_id "Novel00118"; transcript_id "Novel00118.3"; exon_number "3";
Pm1	exon	25525905	25526006	-	gene_id "Novel00118"; transcript_id "Novel00118.3"; exon_number "4";
Pm1	exon	25526123	25526194	-	gene_id "Novel00118"; transcript_id "Novel00118.3"; exon_number "5";
Pm1	exon	25526524	25526618	-	gene_id "Novel00118"; transcript_id "Novel00118.3"; exon_number "6";
Pm1	exon	25527276	25527313	-	gene_id "Novel00119"; transcript_id "Novel00119.1"; exon_number "1";
Pm1	exon	25527503	25527628	-	gene_id "Novel00119"; transcript_id "Novel00119.1"; exon_number "2";
Pm1	exon	25527789	25527875	-	gene_id "Novel00119"; transcript_id "Novel00119.1"; exon_number "3";
Pm1	exon	25528001	25528140	-	gene_id "Novel00119"; transcript_id "Novel00119.1"; exon_number "4";
Pm1	exon	25528234	25528365	-	gene_id "Novel00119"; transcript_id "Novel00119.1"; exon_number "5";
Pm1	exon	25528544	25528714	-	gene_id "Novel00119"; transcript_id "Novel00119.1"; exon_number "6";
Pm1	exon	25528863	25528925	-	gene_id "Novel00119"; transcript_id "Novel00119.1"; exon_number "7";
Pm1	exon	25529147	25529261	-	gene_id "Novel00119"; transcript_id "Novel00119.1"; exon_number "8";
Pm1	exon	25530264	25530582	-	gene_id "Novel00119"; transcript_id "Novel00119.1"; exon_number "9";
Pm1	exon	25530699	25530892	-	gene_id "Novel00119"; transcript_id "Novel00119.1"; exon_number "10";
Pm1	exon	25527276	25527319	-	gene_id "Novel00119"; transcript_id "Novel00119.2"; exon_number "1";
Pm1	exon	25527509	25527628	-	gene_id "Novel00119"; transcript_id "Novel00119.2"; exon_number "2";
Pm1	exon	25527789	25527875	-	gene_id "Novel00119"; transcript_id "Novel00119.2"; exon_number "3";
Pm1	exon	25528001	25528140	-	gene_id "Novel00119"; transcript_id "Novel00119.2"; exon_number "4";
Pm1	exon	25528234	25528365	-	gene_id "Novel00119"; transcript_id "Novel00119.2"; exon_number "5";
Pm1	exon	25528544	25528714	-	gene_id "Novel00119"; transcript_id "Novel00119.2"; exon_number "6";
Pm1	exon	25528863	25528925	-	gene_id "Novel00119"; transcript_id "Novel00119.2"; exon_number "7";
Pm1	exon	25529147	25529261	-	gene_id "Novel00119"; transcript_id "Novel00119.2"; exon_number "8";
Pm1	exon	25530264	25530582	-	gene_id "Novel00119"; transcript_id "Novel00119.2"; exon_number "9";
Pm1	exon	25530699	25530892	-	gene_id "Novel00119"; transcript_id "Novel00119.2"; exon_number "10";
Pm1	exon	25739681	25740072	-	gene_id "Novel00120"; transcript_id "Novel00120.1"; exon_number "1";
Pm1	exon	25741152	25741227	-	gene_id "Novel00120"; transcript_id "Novel00120.1"; exon_number "2";
Pm1	exon	25741494	25741907	-	gene_id "Novel00120"; transcript_id "Novel00120.1"; exon_number "3";
Pm1	exon	25739681	25740072	-	gene_id "Novel00120"; transcript_id "Novel00120.2"; exon_number "1";
Pm1	exon	25741152	25741213	-	gene_id "Novel00120"; transcript_id "Novel00120.2"; exon_number "2";
Pm1	exon	25741494	25741928	-	gene_id "Novel00120"; transcript_id "Novel00120.2"; exon_number "3";
Pm1	exon	25739681	25740072	-	gene_id "Novel00120"; transcript_id "Novel00120.3"; exon_number "1";
Pm1	exon	25741152	25741928	-	gene_id "Novel00120"; transcript_id "Novel00120.3"; exon_number "2";
Pm1	exon	25740725	25741907	-	gene_id "Novel00120"; transcript_id "Novel00120.4"; exon_number "1";
Pm1	exon	26003610	26003652	-	gene_id "Novel00121"; transcript_id "Novel00121.1"; exon_number "1";
Pm1	exon	26004059	26004231	-	gene_id "Novel00121"; transcript_id "Novel00121.1"; exon_number "2";
Pm1	exon	26004596	26004712	-	gene_id "Novel00121"; transcript_id "Novel00121.1"; exon_number "3";
Pm1	exon	26004788	26004868	-	gene_id "Novel00121"; transcript_id "Novel00121.1"; exon_number "4";
Pm1	exon	26005030	26005152	-	gene_id "Novel00121"; transcript_id "Novel00121.1"; exon_number "5";
Pm1	exon	26005295	26005471	-	gene_id "Novel00121"; transcript_id "Novel00121.1"; exon_number "6";
Pm1	exon	26005557	26005717	-	gene_id "Novel00121"; transcript_id "Novel00121.1"; exon_number "7";
Pm1	exon	26005999	26006109	-	gene_id "Novel00121"; transcript_id "Novel00121.1"; exon_number "8";
Pm1	exon	26006193	26006294	-	gene_id "Novel00121"; transcript_id "Novel00121.1"; exon_number "9";
Pm1	exon	26006395	26006512	-	gene_id "Novel00121"; transcript_id "Novel00121.1"; exon_number "10";
Pm1	exon	26006602	26006904	-	gene_id "Novel00121"; transcript_id "Novel00121.1"; exon_number "11";
Pm1	exon	26007626	26007795	-	gene_id "Novel00121"; transcript_id "Novel00121.1"; exon_number "12";
Pm1	exon	26007893	26007983	-	gene_id "Novel00121"; transcript_id "Novel00121.1"; exon_number "13";
Pm1	exon	26008079	26008198	-	gene_id "Novel00121"; transcript_id "Novel00121.1"; exon_number "14";
Pm1	exon	26008385	26008444	-	gene_id "Novel00121"; transcript_id "Novel00121.1"; exon_number "15";
Pm1	exon	26008546	26008665	-	gene_id "Novel00121"; transcript_id "Novel00121.1"; exon_number "16";
Pm1	exon	26009597	26009674	-	gene_id "Novel00121"; transcript_id "Novel00121.1"; exon_number "17";
Pm1	exon	26009958	26010141	-	gene_id "Novel00121"; transcript_id "Novel00121.1"; exon_number "18";
Pm1	exon	26010479	26010645	-	gene_id "Novel00121"; transcript_id "Novel00121.1"; exon_number "19";
Pm1	exon	26010726	26010762	-	gene_id "Novel00121"; transcript_id "Novel00121.1"; exon_number "20";
Pm1	exon	26010858	26010934	-	gene_id "Novel00121"; transcript_id "Novel00121.1"; exon_number "21";
Pm1	exon	26011039	26011112	-	gene_id "Novel00121"; transcript_id "Novel00121.1"; exon_number "22";
Pm1	exon	26011244	26011370	-	gene_id "Novel00121"; transcript_id "Novel00121.1"; exon_number "23";
Pm1	exon	26011476	26011660	-	gene_id "Novel00121"; transcript_id "Novel00121.1"; exon_number "24";
Pm1	exon	26011872	26012018	-	gene_id "Novel00121"; transcript_id "Novel00121.1"; exon_number "25";
Pm1	exon	26012444	26012825	-	gene_id "Novel00121"; transcript_id "Novel00121.1"; exon_number "26";
Pm1	exon	26012955	26013095	-	gene_id "Novel00121"; transcript_id "Novel00121.1"; exon_number "27";
Pm1	exon	26013196	26013572	-	gene_id "Novel00121"; transcript_id "Novel00121.1"; exon_number "28";
Pm1	exon	26014328	26014527	-	gene_id "Novel00121"; transcript_id "Novel00121.1"; exon_number "29";
Pm1	exon	26347324	26348510	-	gene_id "Novel00122"; transcript_id "Novel00122.1"; exon_number "1";
Pm1	exon	26348599	26348652	-	gene_id "Novel00122"; transcript_id "Novel00122.1"; exon_number "2";
Pm1	exon	26349185	26349538	-	gene_id "Novel00122"; transcript_id "Novel00122.1"; exon_number "3";
Pm1	exon	26349700	26350345	-	gene_id "Novel00122"; transcript_id "Novel00122.1"; exon_number "4";
Pm1	exon	26347324	26348505	-	gene_id "Novel00122"; transcript_id "Novel00122.2"; exon_number "1";
Pm1	exon	26348599	26348652	-	gene_id "Novel00122"; transcript_id "Novel00122.2"; exon_number "2";
Pm1	exon	26349185	26349538	-	gene_id "Novel00122"; transcript_id "Novel00122.2"; exon_number "3";
Pm1	exon	26349700	26349783	-	gene_id "Novel00122"; transcript_id "Novel00122.2"; exon_number "4";
Pm1	exon	26350004	26350345	-	gene_id "Novel00122"; transcript_id "Novel00122.2"; exon_number "5";
Pm1	exon	26364743	26364921	-	gene_id "Novel00123"; transcript_id "Novel00123.1"; exon_number "1";
Pm1	exon	26364950	26364992	-	gene_id "Novel00123"; transcript_id "Novel00123.1"; exon_number "2";
Pm1	exon	26366628	26366715	-	gene_id "Novel00123"; transcript_id "Novel00123.1"; exon_number "3";
Pm1	exon	26366890	26367201	-	gene_id "Novel00123"; transcript_id "Novel00123.1"; exon_number "4";
Pm1	exon	26364936	26365636	-	gene_id "Novel00123"; transcript_id "Novel00123.2"; exon_number "1";
Pm1	exon	26365908	26366715	-	gene_id "Novel00123"; transcript_id "Novel00123.3"; exon_number "1";
Pm1	exon	26366890	26367199	-	gene_id "Novel00123"; transcript_id "Novel00123.3"; exon_number "2";
Pm1	exon	26621048	26621914	-	gene_id "Novel00124"; transcript_id "Novel00124.1"; exon_number "1";
Pm1	exon	26622222	26622285	-	gene_id "Novel00124"; transcript_id "Novel00124.1"; exon_number "2";
Pm1	exon	26622709	26622846	-	gene_id "Novel00124"; transcript_id "Novel00124.1"; exon_number "3";
Pm1	exon	26621048	26621346	-	gene_id "Novel00124"; transcript_id "Novel00124.2"; exon_number "1";
Pm1	exon	26621573	26621914	-	gene_id "Novel00124"; transcript_id "Novel00124.2"; exon_number "2";
Pm1	exon	26622222	26622285	-	gene_id "Novel00124"; transcript_id "Novel00124.2"; exon_number "3";
Pm1	exon	26622709	26622971	-	gene_id "Novel00124"; transcript_id "Novel00124.2"; exon_number "4";
Pm1	exon	26623077	26623297	-	gene_id "Novel00124"; transcript_id "Novel00124.2"; exon_number "5";
Pm1	exon	26621048	26621346	-	gene_id "Novel00124"; transcript_id "Novel00124.3"; exon_number "1";
Pm1	exon	26622222	26622285	-	gene_id "Novel00124"; transcript_id "Novel00124.3"; exon_number "2";
Pm1	exon	26622709	26622971	-	gene_id "Novel00124"; transcript_id "Novel00124.3"; exon_number "3";
Pm1	exon	26623077	26623303	-	gene_id "Novel00124"; transcript_id "Novel00124.3"; exon_number "4";
Pm2	exon	330421	330639	+	gene_id "Novel00125"; transcript_id "Novel00125.1"; exon_number "1";
Pm2	exon	330789	330882	+	gene_id "Novel00125"; transcript_id "Novel00125.1"; exon_number "2";
Pm2	exon	331052	331108	+	gene_id "Novel00125"; transcript_id "Novel00125.1"; exon_number "3";
Pm2	exon	331217	331302	+	gene_id "Novel00125"; transcript_id "Novel00125.1"; exon_number "4";
Pm2	exon	331393	331464	+	gene_id "Novel00125"; transcript_id "Novel00125.1"; exon_number "5";
Pm2	exon	332466	332519	+	gene_id "Novel00125"; transcript_id "Novel00125.1"; exon_number "6";
Pm2	exon	332655	332730	+	gene_id "Novel00125"; transcript_id "Novel00125.1"; exon_number "7";
Pm2	exon	333050	333111	+	gene_id "Novel00125"; transcript_id "Novel00125.1"; exon_number "8";
Pm2	exon	334125	334184	+	gene_id "Novel00125"; transcript_id "Novel00125.1"; exon_number "9";
Pm2	exon	335205	335328	+	gene_id "Novel00125"; transcript_id "Novel00125.1"; exon_number "10";
Pm2	exon	335547	335583	+	gene_id "Novel00125"; transcript_id "Novel00125.1"; exon_number "11";
Pm2	exon	335615	336050	+	gene_id "Novel00125"; transcript_id "Novel00125.1"; exon_number "12";
Pm2	exon	330425	330639	+	gene_id "Novel00125"; transcript_id "Novel00125.2"; exon_number "1";
Pm2	exon	330789	330882	+	gene_id "Novel00125"; transcript_id "Novel00125.2"; exon_number "2";
Pm2	exon	331052	331108	+	gene_id "Novel00125"; transcript_id "Novel00125.2"; exon_number "3";
Pm2	exon	331217	331302	+	gene_id "Novel00125"; transcript_id "Novel00125.2"; exon_number "4";
Pm2	exon	331393	331464	+	gene_id "Novel00125"; transcript_id "Novel00125.2"; exon_number "5";
Pm2	exon	332655	332730	+	gene_id "Novel00125"; transcript_id "Novel00125.2"; exon_number "6";
Pm2	exon	333050	333111	+	gene_id "Novel00125"; transcript_id "Novel00125.2"; exon_number "7";
Pm2	exon	334125	334184	+	gene_id "Novel00125"; transcript_id "Novel00125.2"; exon_number "8";
Pm2	exon	335205	335328	+	gene_id "Novel00125"; transcript_id "Novel00125.2"; exon_number "9";
Pm2	exon	335547	336050	+	gene_id "Novel00125"; transcript_id "Novel00125.2"; exon_number "10";
Pm2	exon	653206	653311	+	gene_id "Novel00126"; transcript_id "Novel00126.1"; exon_number "1";
Pm2	exon	653810	653897	+	gene_id "Novel00126"; transcript_id "Novel00126.1"; exon_number "2";
Pm2	exon	654031	654068	+	gene_id "Novel00126"; transcript_id "Novel00126.1"; exon_number "3";
Pm2	exon	654200	654264	+	gene_id "Novel00126"; transcript_id "Novel00126.1"; exon_number "4";
Pm2	exon	655254	655317	+	gene_id "Novel00126"; transcript_id "Novel00126.1"; exon_number "5";
Pm2	exon	1908164	1909234	+	gene_id "Novel00127"; transcript_id "Novel00127.1"; exon_number "1";
Pm2	exon	1919290	1919314	+	gene_id "Novel00127"; transcript_id "Novel00127.1"; exon_number "2";
Pm2	exon	1918476	1919612	+	gene_id "Novel00127"; transcript_id "Novel00127.2"; exon_number "1";
Pm2	exon	2382340	2383199	+	gene_id "Novel00128"; transcript_id "Novel00128.1"; exon_number "1";
Pm2	exon	3732766	3732844	+	gene_id "Novel00129"; transcript_id "Novel00129.1"; exon_number "1";
Pm2	exon	3732867	3732882	+	gene_id "Novel00129"; transcript_id "Novel00129.1"; exon_number "2";
Pm2	exon	3733722	3734340	+	gene_id "Novel00129"; transcript_id "Novel00129.1"; exon_number "3";
Pm2	exon	3840696	3841196	+	gene_id "Novel00130"; transcript_id "Novel00130.1"; exon_number "1";
Pm2	exon	3841270	3843698	+	gene_id "Novel00130"; transcript_id "Novel00130.1"; exon_number "2";
Pm2	exon	5123831	5124271	+	gene_id "Novel00131"; transcript_id "Novel00131.1"; exon_number "1";
Pm2	exon	5124356	5124455	+	gene_id "Novel00131"; transcript_id "Novel00131.1"; exon_number "2";
Pm2	exon	5310289	5310416	+	gene_id "Novel00132"; transcript_id "Novel00132.1"; exon_number "1";
Pm2	exon	5310444	5310579	+	gene_id "Novel00132"; transcript_id "Novel00132.1"; exon_number "2";
Pm2	exon	5337187	5337615	+	gene_id "Novel00133"; transcript_id "Novel00133.1"; exon_number "1";
Pm2	exon	5337814	5338072	+	gene_id "Novel00133"; transcript_id "Novel00133.1"; exon_number "2";
Pm2	exon	5338273	5339213	+	gene_id "Novel00133"; transcript_id "Novel00133.1"; exon_number "3";
Pm2	exon	5337188	5337615	+	gene_id "Novel00133"; transcript_id "Novel00133.2"; exon_number "1";
Pm2	exon	5337814	5338072	+	gene_id "Novel00133"; transcript_id "Novel00133.2"; exon_number "2";
Pm2	exon	5338256	5339213	+	gene_id "Novel00133"; transcript_id "Novel00133.2"; exon_number "3";
Pm2	exon	5337198	5337641	+	gene_id "Novel00133"; transcript_id "Novel00133.3"; exon_number "1";
Pm2	exon	5337840	5338072	+	gene_id "Novel00133"; transcript_id "Novel00133.3"; exon_number "2";
Pm2	exon	5338273	5339213	+	gene_id "Novel00133"; transcript_id "Novel00133.3"; exon_number "3";
Pm2	exon	5337205	5337619	+	gene_id "Novel00133"; transcript_id "Novel00133.4"; exon_number "1";
Pm2	exon	5337818	5338072	+	gene_id "Novel00133"; transcript_id "Novel00133.4"; exon_number "2";
Pm2	exon	5338273	5339213	+	gene_id "Novel00133"; transcript_id "Novel00133.4"; exon_number "3";
Pm2	exon	5337205	5337637	+	gene_id "Novel00133"; transcript_id "Novel00133.5"; exon_number "1";
Pm2	exon	5337836	5338072	+	gene_id "Novel00133"; transcript_id "Novel00133.5"; exon_number "2";
Pm2	exon	5338273	5339213	+	gene_id "Novel00133"; transcript_id "Novel00133.5"; exon_number "3";
Pm2	exon	5337617	5337619	+	gene_id "Novel00133"; transcript_id "Novel00133.6"; exon_number "1";
Pm2	exon	5337818	5338072	+	gene_id "Novel00133"; transcript_id "Novel00133.6"; exon_number "2";
Pm2	exon	5338256	5339213	+	gene_id "Novel00133"; transcript_id "Novel00133.6"; exon_number "3";
Pm2	exon	5337618	5337618	+	gene_id "Novel00133"; transcript_id "Novel00133.7"; exon_number "1";
Pm2	exon	5337817	5338072	+	gene_id "Novel00133"; transcript_id "Novel00133.7"; exon_number "2";
Pm2	exon	5338256	5339213	+	gene_id "Novel00133"; transcript_id "Novel00133.7"; exon_number "3";
Pm2	exon	5337625	5337625	+	gene_id "Novel00133"; transcript_id "Novel00133.8"; exon_number "1";
Pm2	exon	5337824	5338072	+	gene_id "Novel00133"; transcript_id "Novel00133.8"; exon_number "2";
Pm2	exon	5338256	5339213	+	gene_id "Novel00133"; transcript_id "Novel00133.8"; exon_number "3";
Pm2	exon	5337632	5337632	+	gene_id "Novel00133"; transcript_id "Novel00133.9"; exon_number "1";
Pm2	exon	5337831	5338072	+	gene_id "Novel00133"; transcript_id "Novel00133.9"; exon_number "2";
Pm2	exon	5338256	5339213	+	gene_id "Novel00133"; transcript_id "Novel00133.9"; exon_number "3";
Pm2	exon	5337640	5337640	+	gene_id "Novel00133"; transcript_id "Novel00133.10"; exon_number "1";
Pm2	exon	5337839	5338072	+	gene_id "Novel00133"; transcript_id "Novel00133.10"; exon_number "2";
Pm2	exon	5338256	5339213	+	gene_id "Novel00133"; transcript_id "Novel00133.10"; exon_number "3";
Pm2	exon	8542563	8543926	+	gene_id "Novel00134"; transcript_id "Novel00134.1"; exon_number "1";
Pm2	exon	8920716	8920957	+	gene_id "Novel00135"; transcript_id "Novel00135.1"; exon_number "1";
Pm2	exon	8921300	8921430	+	gene_id "Novel00135"; transcript_id "Novel00135.1"; exon_number "2";
Pm2	exon	8921708	8922340	+	gene_id "Novel00135"; transcript_id "Novel00135.1"; exon_number "3";
Pm2	exon	8922494	8924299	+	gene_id "Novel00135"; transcript_id "Novel00135.1"; exon_number "4";
Pm2	exon	8920716	8920957	+	gene_id "Novel00135"; transcript_id "Novel00135.2"; exon_number "1";
Pm2	exon	8921300	8921430	+	gene_id "Novel00135"; transcript_id "Novel00135.2"; exon_number "2";
Pm2	exon	8921708	8922353	+	gene_id "Novel00135"; transcript_id "Novel00135.2"; exon_number "3";
Pm2	exon	8922505	8924299	+	gene_id "Novel00135"; transcript_id "Novel00135.2"; exon_number "4";
Pm2	exon	8920716	8920957	+	gene_id "Novel00135"; transcript_id "Novel00135.3"; exon_number "1";
Pm2	exon	8921300	8921430	+	gene_id "Novel00135"; transcript_id "Novel00135.3"; exon_number "2";
Pm2	exon	8921708	8922340	+	gene_id "Novel00135"; transcript_id "Novel00135.3"; exon_number "3";
Pm2	exon	8922505	8922657	+	gene_id "Novel00135"; transcript_id "Novel00135.3"; exon_number "4";
Pm2	exon	8922835	8924299	+	gene_id "Novel00135"; transcript_id "Novel00135.3"; exon_number "5";
Pm2	exon	8920777	8920960	+	gene_id "Novel00135"; transcript_id "Novel00135.4"; exon_number "1";
Pm2	exon	8921303	8921430	+	gene_id "Novel00135"; transcript_id "Novel00135.4"; exon_number "2";
Pm2	exon	8921708	8922353	+	gene_id "Novel00135"; transcript_id "Novel00135.4"; exon_number "3";
Pm2	exon	8922494	8924299	+	gene_id "Novel00135"; transcript_id "Novel00135.4"; exon_number "4";
Pm2	exon	8920777	8920959	+	gene_id "Novel00135"; transcript_id "Novel00135.5"; exon_number "1";
Pm2	exon	8921302	8921430	+	gene_id "Novel00135"; transcript_id "Novel00135.5"; exon_number "2";
Pm2	exon	8921708	8922340	+	gene_id "Novel00135"; transcript_id "Novel00135.5"; exon_number "3";
Pm2	exon	8922494	8924299	+	gene_id "Novel00135"; transcript_id "Novel00135.5"; exon_number "4";
Pm2	exon	8920801	8920960	+	gene_id "Novel00135"; transcript_id "Novel00135.6"; exon_number "1";
Pm2	exon	8921303	8921430	+	gene_id "Novel00135"; transcript_id "Novel00135.6"; exon_number "2";
Pm2	exon	8921708	8922349	+	gene_id "Novel00135"; transcript_id "Novel00135.6"; exon_number "3";
Pm2	exon	8922494	8924299	+	gene_id "Novel00135"; transcript_id "Novel00135.6"; exon_number "4";
Pm2	exon	9276795	9276849	+	gene_id "Novel00136"; transcript_id "Novel00136.1"; exon_number "1";
Pm2	exon	9276968	9277103	+	gene_id "Novel00136"; transcript_id "Novel00136.1"; exon_number "2";
Pm2	exon	9277229	9277604	+	gene_id "Novel00136"; transcript_id "Novel00136.1"; exon_number "3";
Pm2	exon	9368290	9368298	+	gene_id "Novel00137"; transcript_id "Novel00137.1"; exon_number "1";
Pm2	exon	9368334	9368366	+	gene_id "Novel00137"; transcript_id "Novel00137.1"; exon_number "2";
Pm2	exon	9368523	9368752	+	gene_id "Novel00137"; transcript_id "Novel00137.1"; exon_number "3";
Pm2	exon	9370138	9370257	+	gene_id "Novel00137"; transcript_id "Novel00137.1"; exon_number "4";
Pm2	exon	9370337	9370465	+	gene_id "Novel00137"; transcript_id "Novel00137.1"; exon_number "5";
Pm2	exon	9370997	9371126	+	gene_id "Novel00137"; transcript_id "Novel00137.1"; exon_number "6";
Pm2	exon	9371691	9371964	+	gene_id "Novel00137"; transcript_id "Novel00137.1"; exon_number "7";
Pm2	exon	9368290	9368298	+	gene_id "Novel00137"; transcript_id "Novel00137.2"; exon_number "1";
Pm2	exon	9368334	9368366	+	gene_id "Novel00137"; transcript_id "Novel00137.2"; exon_number "2";
Pm2	exon	9368546	9368752	+	gene_id "Novel00137"; transcript_id "Novel00137.2"; exon_number "3";
Pm2	exon	9370138	9370257	+	gene_id "Novel00137"; transcript_id "Novel00137.2"; exon_number "4";
Pm2	exon	9370337	9371126	+	gene_id "Novel00137"; transcript_id "Novel00137.2"; exon_number "5";
Pm2	exon	9371691	9371964	+	gene_id "Novel00137"; transcript_id "Novel00137.2"; exon_number "6";
Pm2	exon	9368290	9368298	+	gene_id "Novel00137"; transcript_id "Novel00137.3"; exon_number "1";
Pm2	exon	9368334	9368366	+	gene_id "Novel00137"; transcript_id "Novel00137.3"; exon_number "2";
Pm2	exon	9368546	9368752	+	gene_id "Novel00137"; transcript_id "Novel00137.3"; exon_number "3";
Pm2	exon	9370138	9370257	+	gene_id "Novel00137"; transcript_id "Novel00137.3"; exon_number "4";
Pm2	exon	9370337	9370465	+	gene_id "Novel00137"; transcript_id "Novel00137.3"; exon_number "5";
Pm2	exon	9370997	9371126	+	gene_id "Novel00137"; transcript_id "Novel00137.3"; exon_number "6";
Pm2	exon	9371691	9371964	+	gene_id "Novel00137"; transcript_id "Novel00137.3"; exon_number "7";
Pm2	exon	9368298	9368298	+	gene_id "Novel00137"; transcript_id "Novel00137.4"; exon_number "1";
Pm2	exon	9368334	9368366	+	gene_id "Novel00137"; transcript_id "Novel00137.4"; exon_number "2";
Pm2	exon	9368677	9368752	+	gene_id "Novel00137"; transcript_id "Novel00137.4"; exon_number "3";
Pm2	exon	9370138	9370257	+	gene_id "Novel00137"; transcript_id "Novel00137.4"; exon_number "4";
Pm2	exon	9370337	9370465	+	gene_id "Novel00137"; transcript_id "Novel00137.4"; exon_number "5";
Pm2	exon	9370997	9371126	+	gene_id "Novel00137"; transcript_id "Novel00137.4"; exon_number "6";
Pm2	exon	9371691	9371964	+	gene_id "Novel00137"; transcript_id "Novel00137.4"; exon_number "7";
Pm2	exon	10512566	10512907	+	gene_id "Novel00138"; transcript_id "Novel00138.1"; exon_number "1";
Pm2	exon	10514705	10515057	+	gene_id "Novel00138"; transcript_id "Novel00138.1"; exon_number "2";
Pm2	exon	12138050	12138431	+	gene_id "Novel00139"; transcript_id "Novel00139.1"; exon_number "1";
Pm2	exon	12322636	12323242	+	gene_id "Novel00140"; transcript_id "Novel00140.1"; exon_number "1";
Pm2	exon	12323375	12323939	+	gene_id "Novel00140"; transcript_id "Novel00140.1"; exon_number "2";
Pm2	exon	12715183	12716426	+	gene_id "Novel00141"; transcript_id "Novel00141.1"; exon_number "1";
Pm2	exon	12716530	12716606	+	gene_id "Novel00141"; transcript_id "Novel00141.1"; exon_number "2";
Pm2	exon	12716909	12716948	+	gene_id "Novel00141"; transcript_id "Novel00141.1"; exon_number "3";
Pm2	exon	12717218	12717296	+	gene_id "Novel00141"; transcript_id "Novel00141.1"; exon_number "4";
Pm2	exon	12718030	12718129	+	gene_id "Novel00141"; transcript_id "Novel00141.1"; exon_number "5";
Pm2	exon	12718229	12718690	+	gene_id "Novel00141"; transcript_id "Novel00141.1"; exon_number "6";
Pm2	exon	12715202	12716426	+	gene_id "Novel00141"; transcript_id "Novel00141.2"; exon_number "1";
Pm2	exon	12716530	12716606	+	gene_id "Novel00141"; transcript_id "Novel00141.2"; exon_number "2";
Pm2	exon	12716909	12716948	+	gene_id "Novel00141"; transcript_id "Novel00141.2"; exon_number "3";
Pm2	exon	12717218	12717300	+	gene_id "Novel00141"; transcript_id "Novel00141.2"; exon_number "4";
Pm2	exon	12718034	12718129	+	gene_id "Novel00141"; transcript_id "Novel00141.2"; exon_number "5";
Pm2	exon	12718229	12718690	+	gene_id "Novel00141"; transcript_id "Novel00141.2"; exon_number "6";
Pm2	exon	12846449	12850338	+	gene_id "Novel00142"; transcript_id "Novel00142.1"; exon_number "1";
Pm2	exon	12864742	12871115	+	gene_id "Novel00142"; transcript_id "Novel00142.1"; exon_number "2";
Pm2	exon	12846449	12851541	+	gene_id "Novel00142"; transcript_id "Novel00142.2"; exon_number "1";
Pm2	exon	12866105	12871115	+	gene_id "Novel00142"; transcript_id "Novel00142.2"; exon_number "2";
Pm2	exon	12850027	12850336	+	gene_id "Novel00142"; transcript_id "Novel00142.3"; exon_number "1";
Pm2	exon	12864740	12871115	+	gene_id "Novel00142"; transcript_id "Novel00142.3"; exon_number "2";
Pm2	exon	12851090	12851521	+	gene_id "Novel00142"; transcript_id "Novel00142.4"; exon_number "1";
Pm2	exon	12881796	12883038	+	gene_id "Novel00142"; transcript_id "Novel00142.4"; exon_number "2";
Pm2	exon	12861241	12861462	+	gene_id "Novel00142"; transcript_id "Novel00142.5"; exon_number "1";
Pm2	exon	12861556	12863668	+	gene_id "Novel00142"; transcript_id "Novel00142.5"; exon_number "2";
Pm2	exon	12863700	12871115	+	gene_id "Novel00142"; transcript_id "Novel00142.5"; exon_number "3";
Pm2	exon	12866377	12867680	+	gene_id "Novel00142"; transcript_id "Novel00142.6"; exon_number "1";
Pm2	exon	12868206	12871115	+	gene_id "Novel00142"; transcript_id "Novel00142.6"; exon_number "2";
Pm2	exon	12870017	12870483	+	gene_id "Novel00142"; transcript_id "Novel00142.7"; exon_number "1";
Pm2	exon	12886159	12886777	+	gene_id "Novel00142"; transcript_id "Novel00142.7"; exon_number "2";
Pm2	exon	12874532	12879843	+	gene_id "Novel00142"; transcript_id "Novel00142.8"; exon_number "1";
Pm2	exon	12880357	12883038	+	gene_id "Novel00142"; transcript_id "Novel00142.8"; exon_number "2";
Pm2	exon	12874532	12879289	+	gene_id "Novel00142"; transcript_id "Novel00142.9"; exon_number "1";
Pm2	exon	12880425	12886688	+	gene_id "Novel00142"; transcript_id "Novel00142.9"; exon_number "2";
Pm2	exon	12886722	12886777	+	gene_id "Novel00142"; transcript_id "Novel00142.9"; exon_number "3";
Pm2	exon	12874532	12884031	+	gene_id "Novel00142"; transcript_id "Novel00142.10"; exon_number "1";
Pm2	exon	12884093	12886688	+	gene_id "Novel00142"; transcript_id "Novel00142.10"; exon_number "2";
Pm2	exon	12886722	12886777	+	gene_id "Novel00142"; transcript_id "Novel00142.10"; exon_number "3";
Pm2	exon	12878803	12879289	+	gene_id "Novel00142"; transcript_id "Novel00142.11"; exon_number "1";
Pm2	exon	12880425	12880456	+	gene_id "Novel00142"; transcript_id "Novel00142.11"; exon_number "2";
Pm2	exon	12881066	12883038	+	gene_id "Novel00142"; transcript_id "Novel00142.11"; exon_number "3";
Pm2	exon	13083081	13084310	+	gene_id "Novel00143"; transcript_id "Novel00143.1"; exon_number "1";
Pm2	exon	13084420	13084691	+	gene_id "Novel00143"; transcript_id "Novel00143.1"; exon_number "2";
Pm2	exon	13129442	13130020	+	gene_id "Novel00144"; transcript_id "Novel00144.1"; exon_number "1";
Pm2	exon	13130111	13131828	+	gene_id "Novel00144"; transcript_id "Novel00144.1"; exon_number "2";
Pm2	exon	13131953	13132475	+	gene_id "Novel00144"; transcript_id "Novel00144.1"; exon_number "3";
Pm2	exon	13129442	13130020	+	gene_id "Novel00144"; transcript_id "Novel00144.2"; exon_number "1";
Pm2	exon	13130111	13131828	+	gene_id "Novel00144"; transcript_id "Novel00144.2"; exon_number "2";
Pm2	exon	13131953	13132241	+	gene_id "Novel00144"; transcript_id "Novel00144.2"; exon_number "3";
Pm2	exon	13132794	13133113	+	gene_id "Novel00144"; transcript_id "Novel00144.2"; exon_number "4";
Pm2	exon	13129442	13130020	+	gene_id "Novel00144"; transcript_id "Novel00144.3"; exon_number "1";
Pm2	exon	13130111	13130723	+	gene_id "Novel00144"; transcript_id "Novel00144.3"; exon_number "2";
Pm2	exon	13130769	13131828	+	gene_id "Novel00144"; transcript_id "Novel00144.3"; exon_number "3";
Pm2	exon	13131953	13132238	+	gene_id "Novel00144"; transcript_id "Novel00144.3"; exon_number "4";
Pm2	exon	13132791	13133113	+	gene_id "Novel00144"; transcript_id "Novel00144.3"; exon_number "5";
Pm2	exon	13130609	13130609	+	gene_id "Novel00144"; transcript_id "Novel00144.4"; exon_number "1";
Pm2	exon	13131722	13131828	+	gene_id "Novel00144"; transcript_id "Novel00144.4"; exon_number "2";
Pm2	exon	13131953	13132475	+	gene_id "Novel00144"; transcript_id "Novel00144.4"; exon_number "3";
Pm2	exon	13587443	13587909	+	gene_id "Novel00145"; transcript_id "Novel00145.1"; exon_number "1";
Pm2	exon	13588019	13588176	+	gene_id "Novel00145"; transcript_id "Novel00145.1"; exon_number "2";
Pm2	exon	13588270	13590302	+	gene_id "Novel00145"; transcript_id "Novel00145.1"; exon_number "3";
Pm2	exon	13618694	13619118	+	gene_id "Novel00146"; transcript_id "Novel00146.1"; exon_number "1";
Pm2	exon	13621217	13621291	+	gene_id "Novel00146"; transcript_id "Novel00146.1"; exon_number "2";
Pm2	exon	13618695	13619114	+	gene_id "Novel00146"; transcript_id "Novel00146.2"; exon_number "1";
Pm2	exon	13621217	13621291	+	gene_id "Novel00146"; transcript_id "Novel00146.2"; exon_number "2";
Pm2	exon	13953790	13954054	+	gene_id "Novel00147"; transcript_id "Novel00147.1"; exon_number "1";
Pm2	exon	13954407	13954680	+	gene_id "Novel00147"; transcript_id "Novel00147.1"; exon_number "2";
Pm2	exon	14821570	14821891	+	gene_id "Novel00148"; transcript_id "Novel00148.1"; exon_number "1";
Pm2	exon	14822010	14822301	+	gene_id "Novel00148"; transcript_id "Novel00148.1"; exon_number "2";
Pm2	exon	14822404	14822980	+	gene_id "Novel00148"; transcript_id "Novel00148.1"; exon_number "3";
Pm2	exon	14821647	14821893	+	gene_id "Novel00148"; transcript_id "Novel00148.2"; exon_number "1";
Pm2	exon	14822121	14822282	+	gene_id "Novel00148"; transcript_id "Novel00148.2"; exon_number "2";
Pm2	exon	14822385	14822980	+	gene_id "Novel00148"; transcript_id "Novel00148.2"; exon_number "3";
Pm2	exon	15074633	15074670	+	gene_id "Novel00149"; transcript_id "Novel00149.1"; exon_number "1";
Pm2	exon	15074975	15075029	+	gene_id "Novel00149"; transcript_id "Novel00149.1"; exon_number "2";
Pm2	exon	15075526	15076274	+	gene_id "Novel00149"; transcript_id "Novel00149.1"; exon_number "3";
Pm2	exon	15076931	15078269	+	gene_id "Novel00149"; transcript_id "Novel00149.1"; exon_number "4";
Pm2	exon	15074634	15074674	+	gene_id "Novel00149"; transcript_id "Novel00149.2"; exon_number "1";
Pm2	exon	15074979	15076274	+	gene_id "Novel00149"; transcript_id "Novel00149.2"; exon_number "2";
Pm2	exon	15076606	15076680	+	gene_id "Novel00149"; transcript_id "Novel00149.2"; exon_number "3";
Pm2	exon	15074634	15074674	+	gene_id "Novel00149"; transcript_id "Novel00149.3"; exon_number "1";
Pm2	exon	15074979	15076274	+	gene_id "Novel00149"; transcript_id "Novel00149.3"; exon_number "2";
Pm2	exon	15076931	15078269	+	gene_id "Novel00149"; transcript_id "Novel00149.3"; exon_number "3";
Pm2	exon	15969560	15969697	+	gene_id "Novel00150"; transcript_id "Novel00150.1"; exon_number "1";
Pm2	exon	15970213	15970521	+	gene_id "Novel00150"; transcript_id "Novel00150.1"; exon_number "2";
Pm2	exon	16100881	16101498	+	gene_id "Novel00151"; transcript_id "Novel00151.1"; exon_number "1";
Pm2	exon	16101600	16101993	+	gene_id "Novel00151"; transcript_id "Novel00151.1"; exon_number "2";
Pm2	exon	16100887	16101479	+	gene_id "Novel00151"; transcript_id "Novel00151.2"; exon_number "1";
Pm2	exon	16101581	16101993	+	gene_id "Novel00151"; transcript_id "Novel00151.2"; exon_number "2";
Pm2	exon	16893592	16893736	+	gene_id "Novel00152"; transcript_id "Novel00152.1"; exon_number "1";
Pm2	exon	16894807	16894884	+	gene_id "Novel00152"; transcript_id "Novel00152.1"; exon_number "2";
Pm2	exon	16893630	16894720	+	gene_id "Novel00152"; transcript_id "Novel00152.2"; exon_number "1";
Pm2	exon	16894807	16894884	+	gene_id "Novel00152"; transcript_id "Novel00152.2"; exon_number "2";
Pm2	exon	18474114	18475168	+	gene_id "Novel00153"; transcript_id "Novel00153.1"; exon_number "1";
Pm2	exon	18475280	18475397	+	gene_id "Novel00153"; transcript_id "Novel00153.1"; exon_number "2";
Pm2	exon	18474116	18474352	+	gene_id "Novel00153"; transcript_id "Novel00153.2"; exon_number "1";
Pm2	exon	18474689	18475168	+	gene_id "Novel00153"; transcript_id "Novel00153.2"; exon_number "2";
Pm2	exon	18475280	18475397	+	gene_id "Novel00153"; transcript_id "Novel00153.2"; exon_number "3";
Pm2	exon	18474149	18474352	+	gene_id "Novel00153"; transcript_id "Novel00153.3"; exon_number "1";
Pm2	exon	18474654	18475168	+	gene_id "Novel00153"; transcript_id "Novel00153.3"; exon_number "2";
Pm2	exon	18475280	18475397	+	gene_id "Novel00153"; transcript_id "Novel00153.3"; exon_number "3";
Pm2	exon	18810265	18810798	+	gene_id "Novel00154"; transcript_id "Novel00154.1"; exon_number "1";
Pm2	exon	18811304	18811324	+	gene_id "Novel00154"; transcript_id "Novel00154.1"; exon_number "2";
Pm2	exon	19237558	19238375	+	gene_id "Novel00155"; transcript_id "Novel00155.1"; exon_number "1";
Pm2	exon	19238547	19238675	+	gene_id "Novel00155"; transcript_id "Novel00155.1"; exon_number "2";
Pm2	exon	19238761	19239212	+	gene_id "Novel00155"; transcript_id "Novel00155.1"; exon_number "3";
Pm2	exon	19239294	19239394	+	gene_id "Novel00155"; transcript_id "Novel00155.1"; exon_number "4";
Pm2	exon	19239485	19239624	+	gene_id "Novel00155"; transcript_id "Novel00155.1"; exon_number "5";
Pm2	exon	19239716	19240207	+	gene_id "Novel00155"; transcript_id "Novel00155.1"; exon_number "6";
Pm2	exon	19240300	19240639	+	gene_id "Novel00155"; transcript_id "Novel00155.1"; exon_number "7";
Pm2	exon	19238063	19238375	+	gene_id "Novel00155"; transcript_id "Novel00155.2"; exon_number "1";
Pm2	exon	19238547	19238675	+	gene_id "Novel00155"; transcript_id "Novel00155.2"; exon_number "2";
Pm2	exon	19238761	19239212	+	gene_id "Novel00155"; transcript_id "Novel00155.2"; exon_number "3";
Pm2	exon	19239294	19239394	+	gene_id "Novel00155"; transcript_id "Novel00155.2"; exon_number "4";
Pm2	exon	19239485	19239626	+	gene_id "Novel00155"; transcript_id "Novel00155.2"; exon_number "5";
Pm2	exon	19239721	19240207	+	gene_id "Novel00155"; transcript_id "Novel00155.2"; exon_number "6";
Pm2	exon	19240300	19240639	+	gene_id "Novel00155"; transcript_id "Novel00155.2"; exon_number "7";
Pm2	exon	19238070	19238375	+	gene_id "Novel00155"; transcript_id "Novel00155.3"; exon_number "1";
Pm2	exon	19238547	19238684	+	gene_id "Novel00155"; transcript_id "Novel00155.3"; exon_number "2";
Pm2	exon	19238770	19239212	+	gene_id "Novel00155"; transcript_id "Novel00155.3"; exon_number "3";
Pm2	exon	19239294	19239394	+	gene_id "Novel00155"; transcript_id "Novel00155.3"; exon_number "4";
Pm2	exon	19239485	19239624	+	gene_id "Novel00155"; transcript_id "Novel00155.3"; exon_number "5";
Pm2	exon	19239716	19240207	+	gene_id "Novel00155"; transcript_id "Novel00155.3"; exon_number "6";
Pm2	exon	19240300	19240639	+	gene_id "Novel00155"; transcript_id "Novel00155.3"; exon_number "7";
Pm2	exon	19238074	19238375	+	gene_id "Novel00155"; transcript_id "Novel00155.4"; exon_number "1";
Pm2	exon	19238547	19238677	+	gene_id "Novel00155"; transcript_id "Novel00155.4"; exon_number "2";
Pm2	exon	19238763	19239212	+	gene_id "Novel00155"; transcript_id "Novel00155.4"; exon_number "3";
Pm2	exon	19239294	19239394	+	gene_id "Novel00155"; transcript_id "Novel00155.4"; exon_number "4";
Pm2	exon	19239485	19239624	+	gene_id "Novel00155"; transcript_id "Novel00155.4"; exon_number "5";
Pm2	exon	19239716	19240207	+	gene_id "Novel00155"; transcript_id "Novel00155.4"; exon_number "6";
Pm2	exon	19240300	19240639	+	gene_id "Novel00155"; transcript_id "Novel00155.4"; exon_number "7";
Pm2	exon	20465234	20465474	+	gene_id "Novel00156"; transcript_id "Novel00156.1"; exon_number "1";
Pm2	exon	20465709	20466002	+	gene_id "Novel00156"; transcript_id "Novel00156.1"; exon_number "2";
Pm2	exon	21559621	21561396	+	gene_id "Novel00157"; transcript_id "Novel00157.1"; exon_number "1";
Pm2	exon	21561417	21561585	+	gene_id "Novel00157"; transcript_id "Novel00157.1"; exon_number "2";
Pm2	exon	22921390	22921706	+	gene_id "Novel00158"; transcript_id "Novel00158.1"; exon_number "1";
Pm2	exon	22922727	22922910	+	gene_id "Novel00158"; transcript_id "Novel00158.1"; exon_number "2";
Pm2	exon	22923318	22923641	+	gene_id "Novel00158"; transcript_id "Novel00158.1"; exon_number "3";
Pm2	exon	22921684	22921706	+	gene_id "Novel00158"; transcript_id "Novel00158.2"; exon_number "1";
Pm2	exon	22922727	22922911	+	gene_id "Novel00158"; transcript_id "Novel00158.2"; exon_number "2";
Pm2	exon	22923319	22923641	+	gene_id "Novel00158"; transcript_id "Novel00158.2"; exon_number "3";
Pm2	exon	23704512	23705471	+	gene_id "Novel00159"; transcript_id "Novel00159.1"; exon_number "1";
Pm2	exon	24523314	24523768	+	gene_id "Novel00160"; transcript_id "Novel00160.1"; exon_number "1";
Pm2	exon	24524154	24524767	+	gene_id "Novel00160"; transcript_id "Novel00160.1"; exon_number "2";
Pm2	exon	24523525	24523768	+	gene_id "Novel00160"; transcript_id "Novel00160.2"; exon_number "1";
Pm2	exon	24523916	24523957	+	gene_id "Novel00160"; transcript_id "Novel00160.2"; exon_number "2";
Pm2	exon	24524154	24524767	+	gene_id "Novel00160"; transcript_id "Novel00160.2"; exon_number "3";
Pm2	exon	24880400	24880480	+	gene_id "Novel00161"; transcript_id "Novel00161.1"; exon_number "1";
Pm2	exon	24885316	24885859	+	gene_id "Novel00161"; transcript_id "Novel00161.1"; exon_number "2";
Pm2	exon	24886000	24886333	+	gene_id "Novel00161"; transcript_id "Novel00161.1"; exon_number "3";
Pm2	exon	24886999	24887666	+	gene_id "Novel00162"; transcript_id "Novel00162.1"; exon_number "1";
Pm2	exon	24887742	24887754	+	gene_id "Novel00162"; transcript_id "Novel00162.1"; exon_number "2";
Pm2	exon	25384079	25384240	+	gene_id "Novel00163"; transcript_id "Novel00163.1"; exon_number "1";
Pm2	exon	25384504	25385126	+	gene_id "Novel00163"; transcript_id "Novel00163.1"; exon_number "2";
Pm2	exon	25385725	25386194	+	gene_id "Novel00163"; transcript_id "Novel00163.1"; exon_number "3";
Pm2	exon	25386286	25386497	+	gene_id "Novel00163"; transcript_id "Novel00163.1"; exon_number "4";
Pm2	exon	25384141	25384244	+	gene_id "Novel00163"; transcript_id "Novel00163.2"; exon_number "1";
Pm2	exon	25384508	25385126	+	gene_id "Novel00163"; transcript_id "Novel00163.2"; exon_number "2";
Pm2	exon	25385725	25386194	+	gene_id "Novel00163"; transcript_id "Novel00163.2"; exon_number "3";
Pm2	exon	25386286	25386497	+	gene_id "Novel00163"; transcript_id "Novel00163.2"; exon_number "4";
Pm2	exon	25384517	25385134	+	gene_id "Novel00163"; transcript_id "Novel00163.3"; exon_number "1";
Pm2	exon	25385730	25386194	+	gene_id "Novel00163"; transcript_id "Novel00163.3"; exon_number "2";
Pm2	exon	25386286	25386497	+	gene_id "Novel00163"; transcript_id "Novel00163.3"; exon_number "3";
Pm2	exon	26542826	26542961	+	gene_id "Novel00164"; transcript_id "Novel00164.1"; exon_number "1";
Pm2	exon	26543078	26543152	+	gene_id "Novel00164"; transcript_id "Novel00164.1"; exon_number "2";
Pm2	exon	26543244	26543335	+	gene_id "Novel00164"; transcript_id "Novel00164.1"; exon_number "3";
Pm2	exon	26543425	26543505	+	gene_id "Novel00164"; transcript_id "Novel00164.1"; exon_number "4";
Pm2	exon	26545006	26545103	+	gene_id "Novel00164"; transcript_id "Novel00164.1"; exon_number "5";
Pm2	exon	26546675	26546749	+	gene_id "Novel00164"; transcript_id "Novel00164.1"; exon_number "6";
Pm2	exon	26548374	26548466	+	gene_id "Novel00164"; transcript_id "Novel00164.1"; exon_number "7";
Pm2	exon	26548490	26548686	+	gene_id "Novel00164"; transcript_id "Novel00164.1"; exon_number "8";
Pm2	exon	26542857	26542961	+	gene_id "Novel00164"; transcript_id "Novel00164.2"; exon_number "1";
Pm2	exon	26543078	26543151	+	gene_id "Novel00164"; transcript_id "Novel00164.2"; exon_number "2";
Pm2	exon	26543242	26543335	+	gene_id "Novel00164"; transcript_id "Novel00164.2"; exon_number "3";
Pm2	exon	26543425	26543505	+	gene_id "Novel00164"; transcript_id "Novel00164.2"; exon_number "4";
Pm2	exon	26545006	26545103	+	gene_id "Novel00164"; transcript_id "Novel00164.2"; exon_number "5";
Pm2	exon	26546675	26546749	+	gene_id "Novel00164"; transcript_id "Novel00164.2"; exon_number "6";
Pm2	exon	26548374	26548466	+	gene_id "Novel00164"; transcript_id "Novel00164.2"; exon_number "7";
Pm2	exon	26548490	26548686	+	gene_id "Novel00164"; transcript_id "Novel00164.2"; exon_number "8";
Pm2	exon	26786621	26787878	+	gene_id "Novel00165"; transcript_id "Novel00165.1"; exon_number "1";
Pm2	exon	27448047	27448668	+	gene_id "Novel00166"; transcript_id "Novel00166.1"; exon_number "1";
Pm2	exon	27450282	27450393	+	gene_id "Novel00166"; transcript_id "Novel00166.1"; exon_number "2";
Pm2	exon	27450502	27451015	+	gene_id "Novel00166"; transcript_id "Novel00166.1"; exon_number "3";
Pm2	exon	27448109	27448668	+	gene_id "Novel00166"; transcript_id "Novel00166.2"; exon_number "1";
Pm2	exon	27450282	27450393	+	gene_id "Novel00166"; transcript_id "Novel00166.2"; exon_number "2";
Pm2	exon	27450474	27451015	+	gene_id "Novel00166"; transcript_id "Novel00166.2"; exon_number "3";
Pm2	exon	27763750	27764230	+	gene_id "Novel00167"; transcript_id "Novel00167.1"; exon_number "1";
Pm2	exon	28809941	28809971	+	gene_id "Novel00168"; transcript_id "Novel00168.1"; exon_number "1";
Pm2	exon	28810216	28810271	+	gene_id "Novel00168"; transcript_id "Novel00168.1"; exon_number "2";
Pm2	exon	28810388	28810955	+	gene_id "Novel00168"; transcript_id "Novel00168.1"; exon_number "3";
Pm2	exon	28811093	28811848	+	gene_id "Novel00168"; transcript_id "Novel00168.1"; exon_number "4";
Pm2	exon	28831440	28831910	+	gene_id "Novel00168"; transcript_id "Novel00168.2"; exon_number "1";
Pm2	exon	28832012	28832090	+	gene_id "Novel00168"; transcript_id "Novel00168.2"; exon_number "2";
Pm2	exon	28832558	28832640	+	gene_id "Novel00168"; transcript_id "Novel00168.2"; exon_number "3";
Pm2	exon	28832742	28833043	+	gene_id "Novel00168"; transcript_id "Novel00168.2"; exon_number "4";
Pm2	exon	28857333	28857711	+	gene_id "Novel00168"; transcript_id "Novel00168.3"; exon_number "1";
Pm2	exon	28857827	28858425	+	gene_id "Novel00168"; transcript_id "Novel00168.3"; exon_number "2";
Pm2	exon	28858556	28858675	+	gene_id "Novel00168"; transcript_id "Novel00168.3"; exon_number "3";
Pm2	exon	28858895	28859246	+	gene_id "Novel00168"; transcript_id "Novel00168.3"; exon_number "4";
Pm2	exon	28859883	28860338	+	gene_id "Novel00168"; transcript_id "Novel00168.3"; exon_number "5";
Pm2	exon	28860514	28861420	+	gene_id "Novel00168"; transcript_id "Novel00168.3"; exon_number "6";
Pm2	exon	28861678	28862186	+	gene_id "Novel00168"; transcript_id "Novel00168.3"; exon_number "7";
Pm2	exon	28858433	28858434	+	gene_id "Novel00168"; transcript_id "Novel00168.4"; exon_number "1";
Pm2	exon	28858565	28858684	+	gene_id "Novel00168"; transcript_id "Novel00168.4"; exon_number "2";
Pm2	exon	28858904	28859246	+	gene_id "Novel00168"; transcript_id "Novel00168.4"; exon_number "3";
Pm2	exon	28859883	28860338	+	gene_id "Novel00168"; transcript_id "Novel00168.4"; exon_number "4";
Pm2	exon	28860514	28861426	+	gene_id "Novel00168"; transcript_id "Novel00168.4"; exon_number "5";
Pm2	exon	28861668	28862186	+	gene_id "Novel00168"; transcript_id "Novel00168.4"; exon_number "6";
Pm2	exon	28859252	28859254	+	gene_id "Novel00168"; transcript_id "Novel00168.5"; exon_number "1";
Pm2	exon	28859891	28860338	+	gene_id "Novel00168"; transcript_id "Novel00168.5"; exon_number "2";
Pm2	exon	28860514	28861199	+	gene_id "Novel00168"; transcript_id "Novel00168.5"; exon_number "3";
Pm2	exon	28861330	28862186	+	gene_id "Novel00168"; transcript_id "Novel00168.5"; exon_number "4";
Pm2	exon	31233799	31234010	+	gene_id "Novel00169"; transcript_id "Novel00169.1"; exon_number "1";
Pm2	exon	31234113	31234571	+	gene_id "Novel00169"; transcript_id "Novel00169.1"; exon_number "2";
Pm2	exon	32754163	32754568	+	gene_id "Novel00170"; transcript_id "Novel00170.1"; exon_number "1";
Pm2	exon	32754729	32754923	+	gene_id "Novel00170"; transcript_id "Novel00170.1"; exon_number "2";
Pm2	exon	32755064	32755138	+	gene_id "Novel00170"; transcript_id "Novel00170.1"; exon_number "3";
Pm2	exon	32755243	32755413	+	gene_id "Novel00170"; transcript_id "Novel00170.1"; exon_number "4";
Pm2	exon	32755635	32755798	+	gene_id "Novel00170"; transcript_id "Novel00170.1"; exon_number "5";
Pm2	exon	32756408	32756626	+	gene_id "Novel00170"; transcript_id "Novel00170.1"; exon_number "6";
Pm2	exon	32756740	32756866	+	gene_id "Novel00170"; transcript_id "Novel00170.1"; exon_number "7";
Pm2	exon	32757066	32757254	+	gene_id "Novel00170"; transcript_id "Novel00170.1"; exon_number "8";
Pm2	exon	32757536	32757622	+	gene_id "Novel00170"; transcript_id "Novel00170.1"; exon_number "9";
Pm2	exon	32757788	32757942	+	gene_id "Novel00170"; transcript_id "Novel00170.1"; exon_number "10";
Pm2	exon	32758362	32758481	+	gene_id "Novel00170"; transcript_id "Novel00170.1"; exon_number "11";
Pm2	exon	32759129	32759357	+	gene_id "Novel00170"; transcript_id "Novel00170.1"; exon_number "12";
Pm2	exon	32759532	32759593	+	gene_id "Novel00170"; transcript_id "Novel00170.1"; exon_number "13";
Pm2	exon	32754163	32754568	+	gene_id "Novel00170"; transcript_id "Novel00170.2"; exon_number "1";
Pm2	exon	32754729	32754923	+	gene_id "Novel00170"; transcript_id "Novel00170.2"; exon_number "2";
Pm2	exon	32755064	32755138	+	gene_id "Novel00170"; transcript_id "Novel00170.2"; exon_number "3";
Pm2	exon	32755243	32755413	+	gene_id "Novel00170"; transcript_id "Novel00170.2"; exon_number "4";
Pm2	exon	32755635	32755798	+	gene_id "Novel00170"; transcript_id "Novel00170.2"; exon_number "5";
Pm2	exon	32756408	32756626	+	gene_id "Novel00170"; transcript_id "Novel00170.2"; exon_number "6";
Pm2	exon	32756740	32756866	+	gene_id "Novel00170"; transcript_id "Novel00170.2"; exon_number "7";
Pm2	exon	32757066	32757254	+	gene_id "Novel00170"; transcript_id "Novel00170.2"; exon_number "8";
Pm2	exon	32757536	32757622	+	gene_id "Novel00170"; transcript_id "Novel00170.2"; exon_number "9";
Pm2	exon	32757788	32757942	+	gene_id "Novel00170"; transcript_id "Novel00170.2"; exon_number "10";
Pm2	exon	32758362	32758481	+	gene_id "Novel00170"; transcript_id "Novel00170.2"; exon_number "11";
Pm2	exon	32759129	32759354	+	gene_id "Novel00170"; transcript_id "Novel00170.2"; exon_number "12";
Pm2	exon	32759529	32759593	+	gene_id "Novel00170"; transcript_id "Novel00170.2"; exon_number "13";
Pm2	exon	32759704	32759811	+	gene_id "Novel00171"; transcript_id "Novel00171.1"; exon_number "1";
Pm2	exon	32759896	32760005	+	gene_id "Novel00171"; transcript_id "Novel00171.1"; exon_number "2";
Pm2	exon	32760153	32760692	+	gene_id "Novel00171"; transcript_id "Novel00171.1"; exon_number "3";
Pm2	exon	33385676	33385728	+	gene_id "Novel00172"; transcript_id "Novel00172.1"; exon_number "1";
Pm2	exon	33385837	33386122	+	gene_id "Novel00172"; transcript_id "Novel00172.1"; exon_number "2";
Pm2	exon	33386261	33386427	+	gene_id "Novel00172"; transcript_id "Novel00172.1"; exon_number "3";
Pm2	exon	33386568	33386820	+	gene_id "Novel00172"; transcript_id "Novel00172.1"; exon_number "4";
Pm2	exon	33661985	33662019	+	gene_id "Novel00173"; transcript_id "Novel00173.1"; exon_number "1";
Pm2	exon	33662615	33663031	+	gene_id "Novel00173"; transcript_id "Novel00173.1"; exon_number "2";
Pm2	exon	33663292	33663346	+	gene_id "Novel00173"; transcript_id "Novel00173.1"; exon_number "3";
Pm2	exon	33663434	33663509	+	gene_id "Novel00173"; transcript_id "Novel00173.1"; exon_number "4";
Pm2	exon	33662177	33662261	+	gene_id "Novel00173"; transcript_id "Novel00173.2"; exon_number "1";
Pm2	exon	33662615	33663031	+	gene_id "Novel00173"; transcript_id "Novel00173.2"; exon_number "2";
Pm2	exon	33663292	33663346	+	gene_id "Novel00173"; transcript_id "Novel00173.2"; exon_number "3";
Pm2	exon	33663434	33663509	+	gene_id "Novel00173"; transcript_id "Novel00173.2"; exon_number "4";
Pm2	exon	34124544	34125737	+	gene_id "Novel00174"; transcript_id "Novel00174.1"; exon_number "1";
Pm2	exon	34125833	34126029	+	gene_id "Novel00174"; transcript_id "Novel00174.1"; exon_number "2";
Pm2	exon	34126147	34126224	+	gene_id "Novel00174"; transcript_id "Novel00174.1"; exon_number "3";
Pm2	exon	34126315	34126462	+	gene_id "Novel00174"; transcript_id "Novel00174.1"; exon_number "4";
Pm2	exon	34124544	34125778	+	gene_id "Novel00174"; transcript_id "Novel00174.2"; exon_number "1";
Pm2	exon	34125865	34126029	+	gene_id "Novel00174"; transcript_id "Novel00174.2"; exon_number "2";
Pm2	exon	34126147	34126224	+	gene_id "Novel00174"; transcript_id "Novel00174.2"; exon_number "3";
Pm2	exon	34126318	34126592	+	gene_id "Novel00174"; transcript_id "Novel00174.2"; exon_number "4";
Pm2	exon	34126711	34127053	+	gene_id "Novel00174"; transcript_id "Novel00174.2"; exon_number "5";
Pm2	exon	34124566	34125737	+	gene_id "Novel00174"; transcript_id "Novel00174.3"; exon_number "1";
Pm2	exon	34125833	34126024	+	gene_id "Novel00174"; transcript_id "Novel00174.3"; exon_number "2";
Pm2	exon	34126147	34126224	+	gene_id "Novel00174"; transcript_id "Novel00174.3"; exon_number "3";
Pm2	exon	34126318	34126462	+	gene_id "Novel00174"; transcript_id "Novel00174.3"; exon_number "4";
Pm2	exon	34124566	34125737	+	gene_id "Novel00174"; transcript_id "Novel00174.4"; exon_number "1";
Pm2	exon	34125833	34126056	+	gene_id "Novel00174"; transcript_id "Novel00174.4"; exon_number "2";
Pm2	exon	34126147	34126224	+	gene_id "Novel00174"; transcript_id "Novel00174.4"; exon_number "3";
Pm2	exon	34126318	34126462	+	gene_id "Novel00174"; transcript_id "Novel00174.4"; exon_number "4";
Pm2	exon	34124566	34125737	+	gene_id "Novel00174"; transcript_id "Novel00174.5"; exon_number "1";
Pm2	exon	34125833	34126029	+	gene_id "Novel00174"; transcript_id "Novel00174.5"; exon_number "2";
Pm2	exon	34126147	34126224	+	gene_id "Novel00174"; transcript_id "Novel00174.5"; exon_number "3";
Pm2	exon	34126318	34126462	+	gene_id "Novel00174"; transcript_id "Novel00174.5"; exon_number "4";
Pm2	exon	34493897	34494292	+	gene_id "Novel00175"; transcript_id "Novel00175.1"; exon_number "1";
Pm2	exon	34494607	34494786	+	gene_id "Novel00175"; transcript_id "Novel00175.1"; exon_number "2";
Pm2	exon	34495730	34495856	+	gene_id "Novel00175"; transcript_id "Novel00175.1"; exon_number "3";
Pm2	exon	34496072	34496185	+	gene_id "Novel00175"; transcript_id "Novel00175.1"; exon_number "4";
Pm2	exon	34497055	34497858	+	gene_id "Novel00175"; transcript_id "Novel00175.1"; exon_number "5";
Pm2	exon	34498877	34499233	+	gene_id "Novel00175"; transcript_id "Novel00175.1"; exon_number "6";
Pm2	exon	34493923	34494292	+	gene_id "Novel00175"; transcript_id "Novel00175.2"; exon_number "1";
Pm2	exon	34494607	34494786	+	gene_id "Novel00175"; transcript_id "Novel00175.2"; exon_number "2";
Pm2	exon	34495730	34495856	+	gene_id "Novel00175"; transcript_id "Novel00175.2"; exon_number "3";
Pm2	exon	34496072	34496185	+	gene_id "Novel00175"; transcript_id "Novel00175.2"; exon_number "4";
Pm2	exon	34497055	34497245	+	gene_id "Novel00175"; transcript_id "Novel00175.2"; exon_number "5";
Pm2	exon	34497703	34497858	+	gene_id "Novel00175"; transcript_id "Novel00175.2"; exon_number "6";
Pm2	exon	34498877	34499233	+	gene_id "Novel00175"; transcript_id "Novel00175.2"; exon_number "7";
Pm2	exon	34493924	34494292	+	gene_id "Novel00175"; transcript_id "Novel00175.3"; exon_number "1";
Pm2	exon	34494607	34494786	+	gene_id "Novel00175"; transcript_id "Novel00175.3"; exon_number "2";
Pm2	exon	34495730	34495856	+	gene_id "Novel00175"; transcript_id "Novel00175.3"; exon_number "3";
Pm2	exon	34496072	34496185	+	gene_id "Novel00175"; transcript_id "Novel00175.3"; exon_number "4";
Pm2	exon	34497055	34497258	+	gene_id "Novel00175"; transcript_id "Novel00175.3"; exon_number "5";
Pm2	exon	34498877	34499233	+	gene_id "Novel00175"; transcript_id "Novel00175.3"; exon_number "6";
Pm2	exon	34493925	34494292	+	gene_id "Novel00175"; transcript_id "Novel00175.4"; exon_number "1";
Pm2	exon	34494607	34494786	+	gene_id "Novel00175"; transcript_id "Novel00175.4"; exon_number "2";
Pm2	exon	34495730	34495856	+	gene_id "Novel00175"; transcript_id "Novel00175.4"; exon_number "3";
Pm2	exon	34496072	34496185	+	gene_id "Novel00175"; transcript_id "Novel00175.4"; exon_number "4";
Pm2	exon	34497055	34499233	+	gene_id "Novel00175"; transcript_id "Novel00175.4"; exon_number "5";
Pm2	exon	34493929	34494292	+	gene_id "Novel00175"; transcript_id "Novel00175.5"; exon_number "1";
Pm2	exon	34494607	34494786	+	gene_id "Novel00175"; transcript_id "Novel00175.5"; exon_number "2";
Pm2	exon	34495730	34495856	+	gene_id "Novel00175"; transcript_id "Novel00175.5"; exon_number "3";
Pm2	exon	34496072	34496185	+	gene_id "Novel00175"; transcript_id "Novel00175.5"; exon_number "4";
Pm2	exon	34497055	34497258	+	gene_id "Novel00175"; transcript_id "Novel00175.5"; exon_number "5";
Pm2	exon	34497703	34497858	+	gene_id "Novel00175"; transcript_id "Novel00175.5"; exon_number "6";
Pm2	exon	34498877	34499233	+	gene_id "Novel00175"; transcript_id "Novel00175.5"; exon_number "7";
Pm2	exon	34534346	34534492	+	gene_id "Novel00176"; transcript_id "Novel00176.1"; exon_number "1";
Pm2	exon	34536039	34536084	+	gene_id "Novel00176"; transcript_id "Novel00176.1"; exon_number "2";
Pm2	exon	34536518	34537171	+	gene_id "Novel00176"; transcript_id "Novel00176.1"; exon_number "3";
Pm2	exon	35142873	35143095	+	gene_id "Novel00177"; transcript_id "Novel00177.1"; exon_number "1";
Pm2	exon	35143754	35144062	+	gene_id "Novel00177"; transcript_id "Novel00177.1"; exon_number "2";
Pm2	exon	35455338	35456512	+	gene_id "Novel00178"; transcript_id "Novel00178.1"; exon_number "1";
Pm2	exon	35455536	35455623	+	gene_id "Novel00178"; transcript_id "Novel00178.2"; exon_number "1";
Pm2	exon	35456003	35456512	+	gene_id "Novel00178"; transcript_id "Novel00178.2"; exon_number "2";
Pm2	exon	36007460	36008597	+	gene_id "Novel00179"; transcript_id "Novel00179.1"; exon_number "1";
Pm2	exon	36008761	36008918	+	gene_id "Novel00179"; transcript_id "Novel00179.1"; exon_number "2";
Pm2	exon	36009122	36009195	+	gene_id "Novel00179"; transcript_id "Novel00179.1"; exon_number "3";
Pm2	exon	36009390	36009533	+	gene_id "Novel00179"; transcript_id "Novel00179.1"; exon_number "4";
Pm2	exon	36009752	36010216	+	gene_id "Novel00179"; transcript_id "Novel00179.1"; exon_number "5";
Pm2	exon	36010626	36010972	+	gene_id "Novel00179"; transcript_id "Novel00179.1"; exon_number "6";
Pm2	exon	36423676	36424272	+	gene_id "Novel00180"; transcript_id "Novel00180.1"; exon_number "1";
Pm2	exon	36424469	36424799	+	gene_id "Novel00180"; transcript_id "Novel00180.1"; exon_number "2";
Pm2	exon	36424943	36425064	+	gene_id "Novel00180"; transcript_id "Novel00180.1"; exon_number "3";
Pm2	exon	36425978	36426815	+	gene_id "Novel00180"; transcript_id "Novel00180.1"; exon_number "4";
Pm2	exon	37074407	37074667	+	gene_id "Novel00181"; transcript_id "Novel00181.1"; exon_number "1";
Pm2	exon	37078453	37078550	+	gene_id "Novel00181"; transcript_id "Novel00181.1"; exon_number "2";
Pm2	exon	37078672	37079324	+	gene_id "Novel00181"; transcript_id "Novel00181.1"; exon_number "3";
Pm2	exon	37074501	37074667	+	gene_id "Novel00181"; transcript_id "Novel00181.2"; exon_number "1";
Pm2	exon	37076430	37076523	+	gene_id "Novel00181"; transcript_id "Novel00181.2"; exon_number "2";
Pm2	exon	37076625	37077835	+	gene_id "Novel00181"; transcript_id "Novel00181.2"; exon_number "3";
Pm2	exon	37078453	37078550	+	gene_id "Novel00181"; transcript_id "Novel00181.2"; exon_number "4";
Pm2	exon	37078672	37079324	+	gene_id "Novel00181"; transcript_id "Novel00181.2"; exon_number "5";
Pm2	exon	37074501	37074667	+	gene_id "Novel00181"; transcript_id "Novel00181.3"; exon_number "1";
Pm2	exon	37076430	37076523	+	gene_id "Novel00181"; transcript_id "Novel00181.3"; exon_number "2";
Pm2	exon	37076625	37076811	+	gene_id "Novel00181"; transcript_id "Novel00181.3"; exon_number "3";
Pm2	exon	37078453	37078550	+	gene_id "Novel00181"; transcript_id "Novel00181.3"; exon_number "4";
Pm2	exon	37078672	37079324	+	gene_id "Novel00181"; transcript_id "Novel00181.3"; exon_number "5";
Pm2	exon	37074501	37074667	+	gene_id "Novel00181"; transcript_id "Novel00181.4"; exon_number "1";
Pm2	exon	37076430	37076523	+	gene_id "Novel00181"; transcript_id "Novel00181.4"; exon_number "2";
Pm2	exon	37076625	37077402	+	gene_id "Novel00181"; transcript_id "Novel00181.4"; exon_number "3";
Pm2	exon	37078453	37078550	+	gene_id "Novel00181"; transcript_id "Novel00181.4"; exon_number "4";
Pm2	exon	37078672	37079324	+	gene_id "Novel00181"; transcript_id "Novel00181.4"; exon_number "5";
Pm2	exon	37074515	37074667	+	gene_id "Novel00181"; transcript_id "Novel00181.5"; exon_number "1";
Pm2	exon	37076430	37076523	+	gene_id "Novel00181"; transcript_id "Novel00181.5"; exon_number "2";
Pm2	exon	37076625	37076866	+	gene_id "Novel00181"; transcript_id "Novel00181.5"; exon_number "3";
Pm2	exon	37078453	37078550	+	gene_id "Novel00181"; transcript_id "Novel00181.5"; exon_number "4";
Pm2	exon	37078672	37079324	+	gene_id "Novel00181"; transcript_id "Novel00181.5"; exon_number "5";
Pm2	exon	37074519	37074667	+	gene_id "Novel00181"; transcript_id "Novel00181.6"; exon_number "1";
Pm2	exon	37076430	37077384	+	gene_id "Novel00181"; transcript_id "Novel00181.6"; exon_number "2";
Pm2	exon	37084412	37084509	+	gene_id "Novel00181"; transcript_id "Novel00181.6"; exon_number "3";
Pm2	exon	37074525	37074667	+	gene_id "Novel00181"; transcript_id "Novel00181.7"; exon_number "1";
Pm2	exon	37076625	37076846	+	gene_id "Novel00181"; transcript_id "Novel00181.7"; exon_number "2";
Pm2	exon	37078453	37078550	+	gene_id "Novel00181"; transcript_id "Novel00181.7"; exon_number "3";
Pm2	exon	37078672	37079324	+	gene_id "Novel00181"; transcript_id "Novel00181.7"; exon_number "4";
Pm2	exon	37074528	37074667	+	gene_id "Novel00181"; transcript_id "Novel00181.8"; exon_number "1";
Pm2	exon	37076468	37076523	+	gene_id "Novel00181"; transcript_id "Novel00181.8"; exon_number "2";
Pm2	exon	37076603	37078550	+	gene_id "Novel00181"; transcript_id "Novel00181.8"; exon_number "3";
Pm2	exon	37078672	37079324	+	gene_id "Novel00181"; transcript_id "Novel00181.8"; exon_number "4";
Pm2	exon	37074555	37074667	+	gene_id "Novel00181"; transcript_id "Novel00181.9"; exon_number "1";
Pm2	exon	37076603	37077384	+	gene_id "Novel00181"; transcript_id "Novel00181.9"; exon_number "2";
Pm2	exon	37084412	37084509	+	gene_id "Novel00181"; transcript_id "Novel00181.9"; exon_number "3";
Pm2	exon	37074574	37074667	+	gene_id "Novel00181"; transcript_id "Novel00181.10"; exon_number "1";
Pm2	exon	37076603	37077835	+	gene_id "Novel00181"; transcript_id "Novel00181.10"; exon_number "2";
Pm2	exon	37078453	37078550	+	gene_id "Novel00181"; transcript_id "Novel00181.10"; exon_number "3";
Pm2	exon	37078672	37079324	+	gene_id "Novel00181"; transcript_id "Novel00181.10"; exon_number "4";
Pm2	exon	37075919	37077835	+	gene_id "Novel00181"; transcript_id "Novel00181.11"; exon_number "1";
Pm2	exon	37078453	37078550	+	gene_id "Novel00181"; transcript_id "Novel00181.11"; exon_number "2";
Pm2	exon	37078672	37079324	+	gene_id "Novel00181"; transcript_id "Novel00181.11"; exon_number "3";
Pm2	exon	37074717	37075777	+	gene_id "Novel00182"; transcript_id "Novel00182.1"; exon_number "1";
Pm2	exon	37081227	37081259	+	gene_id "Novel00182"; transcript_id "Novel00182.1"; exon_number "2";
Pm2	exon	38246830	38248469	+	gene_id "Novel00183"; transcript_id "Novel00183.1"; exon_number "1";
Pm2	exon	38246972	38248246	+	gene_id "Novel00183"; transcript_id "Novel00183.2"; exon_number "1";
Pm2	exon	38248664	38248958	+	gene_id "Novel00183"; transcript_id "Novel00183.2"; exon_number "2";
Pm2	exon	38961024	38961337	+	gene_id "Novel00184"; transcript_id "Novel00184.1"; exon_number "1";
Pm2	exon	38961359	38961552	+	gene_id "Novel00184"; transcript_id "Novel00184.1"; exon_number "2";
Pm2	exon	38961895	38961910	+	gene_id "Novel00184"; transcript_id "Novel00184.1"; exon_number "3";
Pm2	exon	38961974	38963169	+	gene_id "Novel00184"; transcript_id "Novel00184.1"; exon_number "4";
Pm2	exon	38961024	38961337	+	gene_id "Novel00184"; transcript_id "Novel00184.2"; exon_number "1";
Pm2	exon	38961359	38961553	+	gene_id "Novel00184"; transcript_id "Novel00184.2"; exon_number "2";
Pm2	exon	38961896	38961910	+	gene_id "Novel00184"; transcript_id "Novel00184.2"; exon_number "3";
Pm2	exon	38961974	38963169	+	gene_id "Novel00184"; transcript_id "Novel00184.2"; exon_number "4";
Pm2	exon	38961029	38961337	+	gene_id "Novel00184"; transcript_id "Novel00184.3"; exon_number "1";
Pm2	exon	38961359	38961379	+	gene_id "Novel00184"; transcript_id "Novel00184.3"; exon_number "2";
Pm2	exon	38962187	38963169	+	gene_id "Novel00184"; transcript_id "Novel00184.3"; exon_number "3";
Pm2	exon	38961029	38961337	+	gene_id "Novel00184"; transcript_id "Novel00184.4"; exon_number "1";
Pm2	exon	38961359	38961377	+	gene_id "Novel00184"; transcript_id "Novel00184.4"; exon_number "2";
Pm2	exon	38962185	38963169	+	gene_id "Novel00184"; transcript_id "Novel00184.4"; exon_number "3";
Pm2	exon	38961029	38961337	+	gene_id "Novel00184"; transcript_id "Novel00184.5"; exon_number "1";
Pm2	exon	38961359	38961371	+	gene_id "Novel00184"; transcript_id "Novel00184.5"; exon_number "2";
Pm2	exon	38962179	38963169	+	gene_id "Novel00184"; transcript_id "Novel00184.5"; exon_number "3";
Pm2	exon	38961029	38961337	+	gene_id "Novel00184"; transcript_id "Novel00184.6"; exon_number "1";
Pm2	exon	38961359	38961568	+	gene_id "Novel00184"; transcript_id "Novel00184.6"; exon_number "2";
Pm2	exon	38961974	38963169	+	gene_id "Novel00184"; transcript_id "Novel00184.6"; exon_number "3";
Pm2	exon	38961830	38961886	+	gene_id "Novel00184"; transcript_id "Novel00184.7"; exon_number "1";
Pm2	exon	38961968	38963169	+	gene_id "Novel00184"; transcript_id "Novel00184.7"; exon_number "2";
Pm2	exon	39331422	39332376	+	gene_id "Novel00185"; transcript_id "Novel00185.1"; exon_number "1";
Pm2	exon	39333034	39333040	+	gene_id "Novel00185"; transcript_id "Novel00185.1"; exon_number "2";
Pm2	exon	40051499	40051821	+	gene_id "Novel00186"; transcript_id "Novel00186.1"; exon_number "1";
Pm2	exon	41043786	41044188	+	gene_id "Novel00187"; transcript_id "Novel00187.1"; exon_number "1";
Pm2	exon	41450798	41450871	+	gene_id "Novel00188"; transcript_id "Novel00188.1"; exon_number "1";
Pm2	exon	41451105	41451197	+	gene_id "Novel00188"; transcript_id "Novel00188.1"; exon_number "2";
Pm2	exon	41452177	41452892	+	gene_id "Novel00188"; transcript_id "Novel00188.1"; exon_number "3";
Pm2	exon	41450826	41451010	+	gene_id "Novel00188"; transcript_id "Novel00188.2"; exon_number "1";
Pm2	exon	41451104	41451197	+	gene_id "Novel00188"; transcript_id "Novel00188.2"; exon_number "2";
Pm2	exon	41452177	41452303	+	gene_id "Novel00188"; transcript_id "Novel00188.2"; exon_number "3";
Pm2	exon	41452437	41452892	+	gene_id "Novel00188"; transcript_id "Novel00188.2"; exon_number "4";
Pm2	exon	41450866	41451158	+	gene_id "Novel00188"; transcript_id "Novel00188.3"; exon_number "1";
Pm2	exon	41452177	41452892	+	gene_id "Novel00188"; transcript_id "Novel00188.3"; exon_number "2";
Pm2	exon	41837223	41837263	+	gene_id "Novel00189"; transcript_id "Novel00189.1"; exon_number "1";
Pm2	exon	41837523	41838150	+	gene_id "Novel00189"; transcript_id "Novel00189.1"; exon_number "2";
Pm2	exon	41837287	41838166	+	gene_id "Novel00189"; transcript_id "Novel00189.2"; exon_number "1";
Pm2	exon	42085917	42086735	+	gene_id "Novel00190"; transcript_id "Novel00190.1"; exon_number "1";
Pm2	exon	42085917	42086448	+	gene_id "Novel00190"; transcript_id "Novel00190.2"; exon_number "1";
Pm2	exon	42086676	42086735	+	gene_id "Novel00190"; transcript_id "Novel00190.2"; exon_number "2";
Pm2	exon	1275588	1275874	-	gene_id "Novel00191"; transcript_id "Novel00191.1"; exon_number "1";
Pm2	exon	1276844	1277709	-	gene_id "Novel00191"; transcript_id "Novel00191.1"; exon_number "2";
Pm2	exon	1275588	1275874	-	gene_id "Novel00191"; transcript_id "Novel00191.2"; exon_number "1";
Pm2	exon	1276868	1277719	-	gene_id "Novel00191"; transcript_id "Novel00191.2"; exon_number "2";
Pm2	exon	1275588	1275874	-	gene_id "Novel00191"; transcript_id "Novel00191.3"; exon_number "1";
Pm2	exon	1276868	1276895	-	gene_id "Novel00191"; transcript_id "Novel00191.3"; exon_number "2";
Pm2	exon	1277316	1277730	-	gene_id "Novel00191"; transcript_id "Novel00191.3"; exon_number "3";
Pm2	exon	1275588	1276895	-	gene_id "Novel00191"; transcript_id "Novel00191.4"; exon_number "1";
Pm2	exon	1277312	1277731	-	gene_id "Novel00191"; transcript_id "Novel00191.4"; exon_number "2";
Pm2	exon	1275588	1277203	-	gene_id "Novel00191"; transcript_id "Novel00191.5"; exon_number "1";
Pm2	exon	1277316	1277733	-	gene_id "Novel00191"; transcript_id "Novel00191.5"; exon_number "2";
Pm2	exon	1275588	1276895	-	gene_id "Novel00191"; transcript_id "Novel00191.6"; exon_number "1";
Pm2	exon	1277316	1277733	-	gene_id "Novel00191"; transcript_id "Novel00191.6"; exon_number "2";
Pm2	exon	1275588	1277376	-	gene_id "Novel00191"; transcript_id "Novel00191.7"; exon_number "1";
Pm2	exon	1279003	1279152	-	gene_id "Novel00191"; transcript_id "Novel00191.7"; exon_number "2";
Pm2	exon	1279353	1280190	-	gene_id "Novel00191"; transcript_id "Novel00191.7"; exon_number "3";
Pm2	exon	1275588	1276895	-	gene_id "Novel00191"; transcript_id "Novel00191.8"; exon_number "1";
Pm2	exon	1279003	1279152	-	gene_id "Novel00191"; transcript_id "Novel00191.8"; exon_number "2";
Pm2	exon	1279353	1280190	-	gene_id "Novel00191"; transcript_id "Novel00191.8"; exon_number "3";
Pm2	exon	1275588	1275874	-	gene_id "Novel00191"; transcript_id "Novel00191.9"; exon_number "1";
Pm2	exon	1276868	1276895	-	gene_id "Novel00191"; transcript_id "Novel00191.9"; exon_number "2";
Pm2	exon	1279003	1279169	-	gene_id "Novel00191"; transcript_id "Novel00191.9"; exon_number "3";
Pm2	exon	1279353	1279611	-	gene_id "Novel00191"; transcript_id "Novel00191.9"; exon_number "4";
Pm2	exon	1279810	1280240	-	gene_id "Novel00191"; transcript_id "Novel00191.9"; exon_number "5";
Pm2	exon	1275588	1275874	-	gene_id "Novel00191"; transcript_id "Novel00191.10"; exon_number "1";
Pm2	exon	1276868	1276895	-	gene_id "Novel00191"; transcript_id "Novel00191.10"; exon_number "2";
Pm2	exon	1277316	1277412	-	gene_id "Novel00191"; transcript_id "Novel00191.10"; exon_number "3";
Pm2	exon	1279003	1279169	-	gene_id "Novel00191"; transcript_id "Novel00191.10"; exon_number "4";
Pm2	exon	1279353	1280429	-	gene_id "Novel00191"; transcript_id "Novel00191.10"; exon_number "5";
Pm2	exon	2123699	2124382	-	gene_id "Novel00192"; transcript_id "Novel00192.1"; exon_number "1";
Pm2	exon	2125371	2125978	-	gene_id "Novel00192"; transcript_id "Novel00192.1"; exon_number "2";
Pm2	exon	2126111	2127439	-	gene_id "Novel00192"; transcript_id "Novel00192.1"; exon_number "3";
Pm2	exon	2128576	2128694	-	gene_id "Novel00192"; transcript_id "Novel00192.1"; exon_number "4";
Pm2	exon	2124667	2124817	-	gene_id "Novel00192"; transcript_id "Novel00192.2"; exon_number "1";
Pm2	exon	2124880	2124925	-	gene_id "Novel00192"; transcript_id "Novel00192.2"; exon_number "2";
Pm2	exon	2125371	2125978	-	gene_id "Novel00192"; transcript_id "Novel00192.2"; exon_number "3";
Pm2	exon	2126111	2127439	-	gene_id "Novel00192"; transcript_id "Novel00192.2"; exon_number "4";
Pm2	exon	2128576	2128731	-	gene_id "Novel00192"; transcript_id "Novel00192.2"; exon_number "5";
Pm2	exon	2644044	2644168	-	gene_id "Novel00193"; transcript_id "Novel00193.1"; exon_number "1";
Pm2	exon	2648787	2648811	-	gene_id "Novel00193"; transcript_id "Novel00193.1"; exon_number "2";
Pm2	exon	2649057	2649262	-	gene_id "Novel00193"; transcript_id "Novel00193.1"; exon_number "3";
Pm2	exon	2904666	2904705	-	gene_id "Novel00194"; transcript_id "Novel00194.1"; exon_number "1";
Pm2	exon	2905122	2905308	-	gene_id "Novel00194"; transcript_id "Novel00194.1"; exon_number "2";
Pm2	exon	2905550	2905618	-	gene_id "Novel00194"; transcript_id "Novel00194.1"; exon_number "3";
Pm2	exon	2905753	2906253	-	gene_id "Novel00194"; transcript_id "Novel00194.1"; exon_number "4";
Pm2	exon	2904666	2904703	-	gene_id "Novel00194"; transcript_id "Novel00194.2"; exon_number "1";
Pm2	exon	2905120	2905308	-	gene_id "Novel00194"; transcript_id "Novel00194.2"; exon_number "2";
Pm2	exon	2905550	2905618	-	gene_id "Novel00194"; transcript_id "Novel00194.2"; exon_number "3";
Pm2	exon	2905753	2906253	-	gene_id "Novel00194"; transcript_id "Novel00194.2"; exon_number "4";
Pm2	exon	2904666	2904704	-	gene_id "Novel00194"; transcript_id "Novel00194.3"; exon_number "1";
Pm2	exon	2905121	2905308	-	gene_id "Novel00194"; transcript_id "Novel00194.3"; exon_number "2";
Pm2	exon	2905550	2905618	-	gene_id "Novel00194"; transcript_id "Novel00194.3"; exon_number "3";
Pm2	exon	2905753	2906253	-	gene_id "Novel00194"; transcript_id "Novel00194.3"; exon_number "4";
Pm2	exon	3063001	3064223	-	gene_id "Novel00195"; transcript_id "Novel00195.1"; exon_number "1";
Pm2	exon	3064385	3064448	-	gene_id "Novel00195"; transcript_id "Novel00195.1"; exon_number "2";
Pm2	exon	3065345	3065601	-	gene_id "Novel00195"; transcript_id "Novel00195.1"; exon_number "3";
Pm2	exon	3063001	3064108	-	gene_id "Novel00195"; transcript_id "Novel00195.2"; exon_number "1";
Pm2	exon	3064385	3064448	-	gene_id "Novel00195"; transcript_id "Novel00195.2"; exon_number "2";
Pm2	exon	3065345	3065601	-	gene_id "Novel00195"; transcript_id "Novel00195.2"; exon_number "3";
Pm2	exon	3063001	3063562	-	gene_id "Novel00195"; transcript_id "Novel00195.3"; exon_number "1";
Pm2	exon	3064385	3064448	-	gene_id "Novel00195"; transcript_id "Novel00195.3"; exon_number "2";
Pm2	exon	3065345	3065604	-	gene_id "Novel00195"; transcript_id "Novel00195.3"; exon_number "3";
Pm2	exon	3063001	3064053	-	gene_id "Novel00195"; transcript_id "Novel00195.4"; exon_number "1";
Pm2	exon	3064385	3064448	-	gene_id "Novel00195"; transcript_id "Novel00195.4"; exon_number "2";
Pm2	exon	3065345	3065604	-	gene_id "Novel00195"; transcript_id "Novel00195.4"; exon_number "3";
Pm2	exon	3081530	3084087	-	gene_id "Novel00196"; transcript_id "Novel00196.1"; exon_number "1";
Pm2	exon	3085063	3085133	-	gene_id "Novel00196"; transcript_id "Novel00196.1"; exon_number "2";
Pm2	exon	3081530	3084098	-	gene_id "Novel00196"; transcript_id "Novel00196.2"; exon_number "1";
Pm2	exon	3085074	3085140	-	gene_id "Novel00196"; transcript_id "Novel00196.2"; exon_number "2";
Pm2	exon	3081530	3083623	-	gene_id "Novel00196"; transcript_id "Novel00196.3"; exon_number "1";
Pm2	exon	3084016	3084087	-	gene_id "Novel00196"; transcript_id "Novel00196.3"; exon_number "2";
Pm2	exon	3085063	3085165	-	gene_id "Novel00196"; transcript_id "Novel00196.3"; exon_number "3";
Pm2	exon	3230785	3231757	-	gene_id "Novel00197"; transcript_id "Novel00197.1"; exon_number "1";
Pm2	exon	3724107	3724670	-	gene_id "Novel00198"; transcript_id "Novel00198.1"; exon_number "1";
Pm2	exon	3840745	3840929	-	gene_id "Novel00199"; transcript_id "Novel00199.1"; exon_number "1";
Pm2	exon	3840953	3841447	-	gene_id "Novel00199"; transcript_id "Novel00199.1"; exon_number "2";
Pm2	exon	3841541	3841654	-	gene_id "Novel00199"; transcript_id "Novel00199.1"; exon_number "3";
Pm2	exon	3841749	3843698	-	gene_id "Novel00199"; transcript_id "Novel00199.1"; exon_number "4";
Pm2	exon	3840745	3840929	-	gene_id "Novel00199"; transcript_id "Novel00199.2"; exon_number "1";
Pm2	exon	3840953	3841447	-	gene_id "Novel00199"; transcript_id "Novel00199.2"; exon_number "2";
Pm2	exon	3841541	3841654	-	gene_id "Novel00199"; transcript_id "Novel00199.2"; exon_number "3";
Pm2	exon	3841749	3842038	-	gene_id "Novel00199"; transcript_id "Novel00199.2"; exon_number "4";
Pm2	exon	3842254	3843847	-	gene_id "Novel00199"; transcript_id "Novel00199.2"; exon_number "5";
Pm2	exon	3840745	3840929	-	gene_id "Novel00199"; transcript_id "Novel00199.3"; exon_number "1";
Pm2	exon	3840953	3842627	-	gene_id "Novel00199"; transcript_id "Novel00199.3"; exon_number "2";
Pm2	exon	3843773	3843860	-	gene_id "Novel00199"; transcript_id "Novel00199.3"; exon_number "3";
Pm2	exon	3840745	3841447	-	gene_id "Novel00199"; transcript_id "Novel00199.4"; exon_number "1";
Pm2	exon	3841541	3841654	-	gene_id "Novel00199"; transcript_id "Novel00199.4"; exon_number "2";
Pm2	exon	3841749	3842632	-	gene_id "Novel00199"; transcript_id "Novel00199.4"; exon_number "3";
Pm2	exon	3843778	3843865	-	gene_id "Novel00199"; transcript_id "Novel00199.4"; exon_number "4";
Pm2	exon	5265705	5265912	-	gene_id "Novel00200"; transcript_id "Novel00200.1"; exon_number "1";
Pm2	exon	5266058	5266349	-	gene_id "Novel00200"; transcript_id "Novel00200.1"; exon_number "2";
Pm2	exon	6692619	6694042	-	gene_id "Novel00201"; transcript_id "Novel00201.1"; exon_number "1";
Pm2	exon	6694114	6694156	-	gene_id "Novel00201"; transcript_id "Novel00201.1"; exon_number "2";
Pm2	exon	6694262	6694532	-	gene_id "Novel00201"; transcript_id "Novel00201.1"; exon_number "3";
Pm2	exon	6694701	6694791	-	gene_id "Novel00201"; transcript_id "Novel00201.1"; exon_number "4";
Pm2	exon	6695343	6695417	-	gene_id "Novel00201"; transcript_id "Novel00201.1"; exon_number "5";
Pm2	exon	6695574	6695673	-	gene_id "Novel00201"; transcript_id "Novel00201.1"; exon_number "6";
Pm2	exon	6695815	6695965	-	gene_id "Novel00201"; transcript_id "Novel00201.1"; exon_number "7";
Pm2	exon	6696065	6696266	-	gene_id "Novel00201"; transcript_id "Novel00201.1"; exon_number "8";
Pm2	exon	6696655	6700682	-	gene_id "Novel00201"; transcript_id "Novel00201.1"; exon_number "9";
Pm2	exon	6701013	6701623	-	gene_id "Novel00201"; transcript_id "Novel00201.1"; exon_number "10";
Pm2	exon	6692619	6694042	-	gene_id "Novel00201"; transcript_id "Novel00201.2"; exon_number "1";
Pm2	exon	6694114	6694156	-	gene_id "Novel00201"; transcript_id "Novel00201.2"; exon_number "2";
Pm2	exon	6694262	6694532	-	gene_id "Novel00201"; transcript_id "Novel00201.2"; exon_number "3";
Pm2	exon	6694701	6694791	-	gene_id "Novel00201"; transcript_id "Novel00201.2"; exon_number "4";
Pm2	exon	6695343	6695417	-	gene_id "Novel00201"; transcript_id "Novel00201.2"; exon_number "5";
Pm2	exon	6695574	6695676	-	gene_id "Novel00201"; transcript_id "Novel00201.2"; exon_number "6";
Pm2	exon	6695818	6695965	-	gene_id "Novel00201"; transcript_id "Novel00201.2"; exon_number "7";
Pm2	exon	6696065	6696266	-	gene_id "Novel00201"; transcript_id "Novel00201.2"; exon_number "8";
Pm2	exon	6696655	6701666	-	gene_id "Novel00201"; transcript_id "Novel00201.2"; exon_number "9";
Pm2	exon	6692619	6693372	-	gene_id "Novel00201"; transcript_id "Novel00201.3"; exon_number "1";
Pm2	exon	6693939	6694042	-	gene_id "Novel00201"; transcript_id "Novel00201.3"; exon_number "2";
Pm2	exon	6694114	6694156	-	gene_id "Novel00201"; transcript_id "Novel00201.3"; exon_number "3";
Pm2	exon	6694262	6694532	-	gene_id "Novel00201"; transcript_id "Novel00201.3"; exon_number "4";
Pm2	exon	6694701	6694791	-	gene_id "Novel00201"; transcript_id "Novel00201.3"; exon_number "5";
Pm2	exon	6695343	6695417	-	gene_id "Novel00201"; transcript_id "Novel00201.3"; exon_number "6";
Pm2	exon	6695574	6695676	-	gene_id "Novel00201"; transcript_id "Novel00201.3"; exon_number "7";
Pm2	exon	6695818	6695965	-	gene_id "Novel00201"; transcript_id "Novel00201.3"; exon_number "8";
Pm2	exon	6696065	6696266	-	gene_id "Novel00201"; transcript_id "Novel00201.3"; exon_number "9";
Pm2	exon	6696655	6701666	-	gene_id "Novel00201"; transcript_id "Novel00201.3"; exon_number "10";
Pm2	exon	6692619	6694042	-	gene_id "Novel00201"; transcript_id "Novel00201.4"; exon_number "1";
Pm2	exon	6694114	6694156	-	gene_id "Novel00201"; transcript_id "Novel00201.4"; exon_number "2";
Pm2	exon	6694262	6694532	-	gene_id "Novel00201"; transcript_id "Novel00201.4"; exon_number "3";
Pm2	exon	6694701	6694791	-	gene_id "Novel00201"; transcript_id "Novel00201.4"; exon_number "4";
Pm2	exon	6695343	6695417	-	gene_id "Novel00201"; transcript_id "Novel00201.4"; exon_number "5";
Pm2	exon	6695574	6695673	-	gene_id "Novel00201"; transcript_id "Novel00201.4"; exon_number "6";
Pm2	exon	6695815	6695965	-	gene_id "Novel00201"; transcript_id "Novel00201.4"; exon_number "7";
Pm2	exon	6696065	6696266	-	gene_id "Novel00201"; transcript_id "Novel00201.4"; exon_number "8";
Pm2	exon	6696655	6701735	-	gene_id "Novel00201"; transcript_id "Novel00201.4"; exon_number "9";
Pm2	exon	6692619	6693372	-	gene_id "Novel00201"; transcript_id "Novel00201.5"; exon_number "1";
Pm2	exon	6693939	6694042	-	gene_id "Novel00201"; transcript_id "Novel00201.5"; exon_number "2";
Pm2	exon	6694114	6694156	-	gene_id "Novel00201"; transcript_id "Novel00201.5"; exon_number "3";
Pm2	exon	6694262	6694532	-	gene_id "Novel00201"; transcript_id "Novel00201.5"; exon_number "4";
Pm2	exon	6694701	6694791	-	gene_id "Novel00201"; transcript_id "Novel00201.5"; exon_number "5";
Pm2	exon	6695343	6695417	-	gene_id "Novel00201"; transcript_id "Novel00201.5"; exon_number "6";
Pm2	exon	6695574	6695673	-	gene_id "Novel00201"; transcript_id "Novel00201.5"; exon_number "7";
Pm2	exon	6695815	6695965	-	gene_id "Novel00201"; transcript_id "Novel00201.5"; exon_number "8";
Pm2	exon	6696065	6696266	-	gene_id "Novel00201"; transcript_id "Novel00201.5"; exon_number "9";
Pm2	exon	6696655	6701735	-	gene_id "Novel00201"; transcript_id "Novel00201.5"; exon_number "10";
Pm2	exon	6860254	6860598	-	gene_id "Novel00202"; transcript_id "Novel00202.1"; exon_number "1";
Pm2	exon	6860623	6861380	-	gene_id "Novel00202"; transcript_id "Novel00202.1"; exon_number "2";
Pm2	exon	7454348	7454940	-	gene_id "Novel00203"; transcript_id "Novel00203.1"; exon_number "1";
Pm2	exon	7455239	7455374	-	gene_id "Novel00203"; transcript_id "Novel00203.1"; exon_number "2";
Pm2	exon	7454348	7454960	-	gene_id "Novel00203"; transcript_id "Novel00203.2"; exon_number "1";
Pm2	exon	7455259	7455359	-	gene_id "Novel00203"; transcript_id "Novel00203.2"; exon_number "2";
Pm2	exon	7455497	7455770	-	gene_id "Novel00203"; transcript_id "Novel00203.2"; exon_number "3";
Pm2	exon	7809943	7810034	-	gene_id "Novel00204"; transcript_id "Novel00204.1"; exon_number "1";
Pm2	exon	7810335	7811477	-	gene_id "Novel00204"; transcript_id "Novel00204.1"; exon_number "2";
Pm2	exon	7809943	7809974	-	gene_id "Novel00204"; transcript_id "Novel00204.2"; exon_number "1";
Pm2	exon	7810275	7811477	-	gene_id "Novel00204"; transcript_id "Novel00204.2"; exon_number "2";
Pm2	exon	7809943	7810154	-	gene_id "Novel00204"; transcript_id "Novel00204.3"; exon_number "1";
Pm2	exon	7810335	7811477	-	gene_id "Novel00204"; transcript_id "Novel00204.3"; exon_number "2";
Pm2	exon	11115590	11120716	-	gene_id "Novel00205"; transcript_id "Novel00205.1"; exon_number "1";
Pm2	exon	11121146	11121356	-	gene_id "Novel00205"; transcript_id "Novel00205.1"; exon_number "2";
Pm2	exon	11121503	11121703	-	gene_id "Novel00205"; transcript_id "Novel00205.1"; exon_number "3";
Pm2	exon	11121808	11121824	-	gene_id "Novel00205"; transcript_id "Novel00205.1"; exon_number "4";
Pm2	exon	11115590	11120718	-	gene_id "Novel00205"; transcript_id "Novel00205.2"; exon_number "1";
Pm2	exon	11121148	11121356	-	gene_id "Novel00205"; transcript_id "Novel00205.2"; exon_number "2";
Pm2	exon	11121503	11121724	-	gene_id "Novel00205"; transcript_id "Novel00205.2"; exon_number "3";
Pm2	exon	11121808	11122185	-	gene_id "Novel00205"; transcript_id "Novel00205.2"; exon_number "4";
Pm2	exon	11451359	11452342	-	gene_id "Novel00206"; transcript_id "Novel00206.1"; exon_number "1";
Pm2	exon	11451609	11452017	-	gene_id "Novel00206"; transcript_id "Novel00206.2"; exon_number "1";
Pm2	exon	11452233	11452275	-	gene_id "Novel00206"; transcript_id "Novel00206.2"; exon_number "2";
Pm2	exon	12322863	12323246	-	gene_id "Novel00207"; transcript_id "Novel00207.1"; exon_number "1";
Pm2	exon	12325377	12325497	-	gene_id "Novel00207"; transcript_id "Novel00207.1"; exon_number "2";
Pm2	exon	12326406	12326499	-	gene_id "Novel00207"; transcript_id "Novel00207.1"; exon_number "3";
Pm2	exon	12326903	12326903	-	gene_id "Novel00207"; transcript_id "Novel00207.1"; exon_number "4";
Pm2	exon	12322863	12323246	-	gene_id "Novel00207"; transcript_id "Novel00207.2"; exon_number "1";
Pm2	exon	12325377	12325497	-	gene_id "Novel00207"; transcript_id "Novel00207.2"; exon_number "2";
Pm2	exon	12327213	12327234	-	gene_id "Novel00207"; transcript_id "Novel00207.2"; exon_number "3";
Pm2	exon	12322863	12323246	-	gene_id "Novel00207"; transcript_id "Novel00207.3"; exon_number "1";
Pm2	exon	12325377	12325510	-	gene_id "Novel00207"; transcript_id "Novel00207.3"; exon_number "2";
Pm2	exon	12327226	12327240	-	gene_id "Novel00207"; transcript_id "Novel00207.3"; exon_number "3";
Pm2	exon	12322863	12323246	-	gene_id "Novel00207"; transcript_id "Novel00207.4"; exon_number "1";
Pm2	exon	12323978	12324098	-	gene_id "Novel00207"; transcript_id "Novel00207.4"; exon_number "2";
Pm2	exon	12326406	12326499	-	gene_id "Novel00207"; transcript_id "Novel00207.4"; exon_number "3";
Pm2	exon	12327213	12327333	-	gene_id "Novel00207"; transcript_id "Novel00207.4"; exon_number "4";
Pm2	exon	12322863	12323246	-	gene_id "Novel00207"; transcript_id "Novel00207.5"; exon_number "1";
Pm2	exon	12323978	12324098	-	gene_id "Novel00207"; transcript_id "Novel00207.5"; exon_number "2";
Pm2	exon	12325007	12325100	-	gene_id "Novel00207"; transcript_id "Novel00207.5"; exon_number "3";
Pm2	exon	12327213	12327435	-	gene_id "Novel00207"; transcript_id "Novel00207.5"; exon_number "4";
Pm2	exon	12322863	12323246	-	gene_id "Novel00207"; transcript_id "Novel00207.6"; exon_number "1";
Pm2	exon	12325377	12325497	-	gene_id "Novel00207"; transcript_id "Novel00207.6"; exon_number "2";
Pm2	exon	12326406	12326499	-	gene_id "Novel00207"; transcript_id "Novel00207.6"; exon_number "3";
Pm2	exon	12327213	12327435	-	gene_id "Novel00207"; transcript_id "Novel00207.6"; exon_number "4";
Pm2	exon	12451075	12451755	-	gene_id "Novel00208"; transcript_id "Novel00208.1"; exon_number "1";
Pm2	exon	12454390	12454467	-	gene_id "Novel00208"; transcript_id "Novel00208.1"; exon_number "2";
Pm2	exon	12454712	12454768	-	gene_id "Novel00208"; transcript_id "Novel00208.1"; exon_number "3";
Pm2	exon	12455450	12456310	-	gene_id "Novel00208"; transcript_id "Novel00208.1"; exon_number "4";
Pm2	exon	12451075	12451533	-	gene_id "Novel00208"; transcript_id "Novel00208.2"; exon_number "1";
Pm2	exon	12451630	12451755	-	gene_id "Novel00208"; transcript_id "Novel00208.2"; exon_number "2";
Pm2	exon	12454390	12454467	-	gene_id "Novel00208"; transcript_id "Novel00208.2"; exon_number "3";
Pm2	exon	12454551	12456121	-	gene_id "Novel00208"; transcript_id "Novel00208.2"; exon_number "4";
Pm2	exon	12456195	12456500	-	gene_id "Novel00208"; transcript_id "Novel00208.2"; exon_number "5";
Pm2	exon	12451235	12452200	-	gene_id "Novel00208"; transcript_id "Novel00208.3"; exon_number "1";
Pm2	exon	12614146	12615883	-	gene_id "Novel00209"; transcript_id "Novel00209.1"; exon_number "1";
Pm2	exon	12617199	12617381	-	gene_id "Novel00209"; transcript_id "Novel00209.1"; exon_number "2";
Pm2	exon	12846326	12848340	-	gene_id "Novel00210"; transcript_id "Novel00210.1"; exon_number "1";
Pm2	exon	12863206	12863646	-	gene_id "Novel00210"; transcript_id "Novel00210.1"; exon_number "2";
Pm2	exon	12846326	12855311	-	gene_id "Novel00210"; transcript_id "Novel00210.2"; exon_number "1";
Pm2	exon	12870921	12871100	-	gene_id "Novel00210"; transcript_id "Novel00210.2"; exon_number "2";
Pm2	exon	12846326	12846658	-	gene_id "Novel00210"; transcript_id "Novel00210.3"; exon_number "1";
Pm2	exon	12847659	12847754	-	gene_id "Novel00210"; transcript_id "Novel00210.3"; exon_number "2";
Pm2	exon	12847859	12849522	-	gene_id "Novel00210"; transcript_id "Novel00210.3"; exon_number "3";
Pm2	exon	12849667	12850409	-	gene_id "Novel00210"; transcript_id "Novel00210.3"; exon_number "4";
Pm2	exon	12850504	12851646	-	gene_id "Novel00210"; transcript_id "Novel00210.3"; exon_number "5";
Pm2	exon	12852057	12853367	-	gene_id "Novel00210"; transcript_id "Novel00210.3"; exon_number "6";
Pm2	exon	12853452	12855078	-	gene_id "Novel00210"; transcript_id "Novel00210.3"; exon_number "7";
Pm2	exon	12855218	12855311	-	gene_id "Novel00210"; transcript_id "Novel00210.3"; exon_number "8";
Pm2	exon	12870921	12871100	-	gene_id "Novel00210"; transcript_id "Novel00210.3"; exon_number "9";
Pm2	exon	12846326	12851646	-	gene_id "Novel00210"; transcript_id "Novel00210.4"; exon_number "1";
Pm2	exon	12852057	12855311	-	gene_id "Novel00210"; transcript_id "Novel00210.4"; exon_number "2";
Pm2	exon	12870921	12871100	-	gene_id "Novel00210"; transcript_id "Novel00210.4"; exon_number "3";
Pm2	exon	12861201	12862627	-	gene_id "Novel00210"; transcript_id "Novel00210.5"; exon_number "1";
Pm2	exon	12862732	12863660	-	gene_id "Novel00210"; transcript_id "Novel00210.5"; exon_number "2";
Pm2	exon	12863693	12863773	-	gene_id "Novel00210"; transcript_id "Novel00210.5"; exon_number "3";
Pm2	exon	12864414	12868409	-	gene_id "Novel00210"; transcript_id "Novel00210.5"; exon_number "4";
Pm2	exon	12869046	12870708	-	gene_id "Novel00210"; transcript_id "Novel00210.5"; exon_number "5";
Pm2	exon	12870827	12871101	-	gene_id "Novel00210"; transcript_id "Novel00210.5"; exon_number "6";
Pm2	exon	12865579	12865593	-	gene_id "Novel00210"; transcript_id "Novel00210.6"; exon_number "1";
Pm2	exon	12880161	12880268	-	gene_id "Novel00210"; transcript_id "Novel00210.6"; exon_number "2";
Pm2	exon	12881390	12883028	-	gene_id "Novel00210"; transcript_id "Novel00210.6"; exon_number "3";
Pm2	exon	12868522	12868893	-	gene_id "Novel00210"; transcript_id "Novel00210.7"; exon_number "1";
Pm2	exon	12869046	12869874	-	gene_id "Novel00210"; transcript_id "Novel00210.7"; exon_number "2";
Pm2	exon	12869895	12870708	-	gene_id "Novel00210"; transcript_id "Novel00210.7"; exon_number "3";
Pm2	exon	12870827	12871115	-	gene_id "Novel00210"; transcript_id "Novel00210.7"; exon_number "4";
Pm2	exon	12874532	12876558	-	gene_id "Novel00210"; transcript_id "Novel00210.8"; exon_number "1";
Pm2	exon	12876938	12878471	-	gene_id "Novel00210"; transcript_id "Novel00210.8"; exon_number "2";
Pm2	exon	12874532	12877155	-	gene_id "Novel00210"; transcript_id "Novel00210.9"; exon_number "1";
Pm2	exon	12877187	12877290	-	gene_id "Novel00210"; transcript_id "Novel00210.9"; exon_number "2";
Pm2	exon	12877424	12878555	-	gene_id "Novel00210"; transcript_id "Novel00210.9"; exon_number "3";
Pm2	exon	12878723	12879538	-	gene_id "Novel00210"; transcript_id "Novel00210.9"; exon_number "4";
Pm2	exon	12880159	12880672	-	gene_id "Novel00210"; transcript_id "Novel00210.9"; exon_number "5";
Pm2	exon	12881283	12885043	-	gene_id "Novel00210"; transcript_id "Novel00210.9"; exon_number "6";
Pm2	exon	12874532	12876569	-	gene_id "Novel00210"; transcript_id "Novel00210.10"; exon_number "1";
Pm2	exon	12876949	12886194	-	gene_id "Novel00210"; transcript_id "Novel00210.10"; exon_number "2";
Pm2	exon	12886465	12886624	-	gene_id "Novel00210"; transcript_id "Novel00210.10"; exon_number "3";
Pm2	exon	12886716	12886777	-	gene_id "Novel00210"; transcript_id "Novel00210.10"; exon_number "4";
Pm2	exon	12934649	12936028	-	gene_id "Novel00211"; transcript_id "Novel00211.1"; exon_number "1";
Pm2	exon	12934720	12935618	-	gene_id "Novel00211"; transcript_id "Novel00211.2"; exon_number "1";
Pm2	exon	12936156	12936630	-	gene_id "Novel00211"; transcript_id "Novel00211.2"; exon_number "2";
Pm2	exon	13588916	13590001	-	gene_id "Novel00212"; transcript_id "Novel00212.1"; exon_number "1";
Pm2	exon	13590105	13590302	-	gene_id "Novel00212"; transcript_id "Novel00212.1"; exon_number "2";
Pm2	exon	13588916	13589351	-	gene_id "Novel00212"; transcript_id "Novel00212.2"; exon_number "1";
Pm2	exon	13589883	13590001	-	gene_id "Novel00212"; transcript_id "Novel00212.2"; exon_number "2";
Pm2	exon	13590105	13590302	-	gene_id "Novel00212"; transcript_id "Novel00212.2"; exon_number "3";
Pm2	exon	13593844	13594732	-	gene_id "Novel00213"; transcript_id "Novel00213.1"; exon_number "1";
Pm2	exon	15056884	15058749	-	gene_id "Novel00214"; transcript_id "Novel00214.1"; exon_number "1";
Pm2	exon	15058890	15059386	-	gene_id "Novel00214"; transcript_id "Novel00214.1"; exon_number "2";
Pm2	exon	15314123	15315379	-	gene_id "Novel00215"; transcript_id "Novel00215.1"; exon_number "1";
Pm2	exon	15315464	15316851	-	gene_id "Novel00215"; transcript_id "Novel00215.1"; exon_number "2";
Pm2	exon	17214717	17216403	-	gene_id "Novel00216"; transcript_id "Novel00216.1"; exon_number "1";
Pm2	exon	17219909	17220391	-	gene_id "Novel00217"; transcript_id "Novel00217.1"; exon_number "1";
Pm2	exon	17220523	17220620	-	gene_id "Novel00217"; transcript_id "Novel00217.1"; exon_number "2";
Pm2	exon	18571791	18572227	-	gene_id "Novel00218"; transcript_id "Novel00218.1"; exon_number "1";
Pm2	exon	18572431	18572508	-	gene_id "Novel00218"; transcript_id "Novel00218.1"; exon_number "2";
Pm2	exon	18572659	18572764	-	gene_id "Novel00218"; transcript_id "Novel00218.1"; exon_number "3";
Pm2	exon	18572848	18573078	-	gene_id "Novel00218"; transcript_id "Novel00218.1"; exon_number "4";
Pm2	exon	18571791	18572227	-	gene_id "Novel00218"; transcript_id "Novel00218.2"; exon_number "1";
Pm2	exon	18572431	18572508	-	gene_id "Novel00218"; transcript_id "Novel00218.2"; exon_number "2";
Pm2	exon	18574155	18574260	-	gene_id "Novel00218"; transcript_id "Novel00218.2"; exon_number "3";
Pm2	exon	18574344	18574543	-	gene_id "Novel00218"; transcript_id "Novel00218.2"; exon_number "4";
Pm2	exon	18571791	18572227	-	gene_id "Novel00218"; transcript_id "Novel00218.3"; exon_number "1";
Pm2	exon	18572431	18572508	-	gene_id "Novel00218"; transcript_id "Novel00218.3"; exon_number "2";
Pm2	exon	18572659	18572764	-	gene_id "Novel00218"; transcript_id "Novel00218.3"; exon_number "3";
Pm2	exon	18574344	18574545	-	gene_id "Novel00218"; transcript_id "Novel00218.3"; exon_number "4";
Pm2	exon	18628355	18628741	-	gene_id "Novel00219"; transcript_id "Novel00219.1"; exon_number "1";
Pm2	exon	18628826	18629699	-	gene_id "Novel00219"; transcript_id "Novel00219.1"; exon_number "2";
Pm2	exon	18685661	18686527	-	gene_id "Novel00220"; transcript_id "Novel00220.1"; exon_number "1";
Pm2	exon	18687946	18688168	-	gene_id "Novel00220"; transcript_id "Novel00220.1"; exon_number "2";
Pm2	exon	20229655	20229983	-	gene_id "Novel00221"; transcript_id "Novel00221.1"; exon_number "1";
Pm2	exon	20230064	20230162	-	gene_id "Novel00221"; transcript_id "Novel00221.1"; exon_number "2";
Pm2	exon	20230997	20230998	-	gene_id "Novel00221"; transcript_id "Novel00221.1"; exon_number "3";
Pm2	exon	20229655	20229983	-	gene_id "Novel00221"; transcript_id "Novel00221.2"; exon_number "1";
Pm2	exon	20230064	20232534	-	gene_id "Novel00221"; transcript_id "Novel00221.2"; exon_number "2";
Pm2	exon	21559621	21560102	-	gene_id "Novel00222"; transcript_id "Novel00222.1"; exon_number "1";
Pm2	exon	21560331	21560389	-	gene_id "Novel00222"; transcript_id "Novel00222.1"; exon_number "2";
Pm2	exon	21560506	21560599	-	gene_id "Novel00222"; transcript_id "Novel00222.1"; exon_number "3";
Pm2	exon	21560730	21561585	-	gene_id "Novel00222"; transcript_id "Novel00222.1"; exon_number "4";
Pm2	exon	21559621	21560102	-	gene_id "Novel00222"; transcript_id "Novel00222.2"; exon_number "1";
Pm2	exon	21560331	21560389	-	gene_id "Novel00222"; transcript_id "Novel00222.2"; exon_number "2";
Pm2	exon	21560506	21560599	-	gene_id "Novel00222"; transcript_id "Novel00222.2"; exon_number "3";
Pm2	exon	21560730	21560776	-	gene_id "Novel00222"; transcript_id "Novel00222.2"; exon_number "4";
Pm2	exon	21561260	21561585	-	gene_id "Novel00222"; transcript_id "Novel00222.2"; exon_number "5";
Pm2	exon	21559621	21559962	-	gene_id "Novel00222"; transcript_id "Novel00222.3"; exon_number "1";
Pm2	exon	21561260	21561591	-	gene_id "Novel00222"; transcript_id "Novel00222.3"; exon_number "2";
Pm2	exon	21971207	21971509	-	gene_id "Novel00223"; transcript_id "Novel00223.1"; exon_number "1";
Pm2	exon	21971598	21971987	-	gene_id "Novel00223"; transcript_id "Novel00223.1"; exon_number "2";
Pm2	exon	21977144	21977335	-	gene_id "Novel00224"; transcript_id "Novel00224.1"; exon_number "1";
Pm2	exon	21977418	21977531	-	gene_id "Novel00224"; transcript_id "Novel00224.1"; exon_number "2";
Pm2	exon	21977658	21977751	-	gene_id "Novel00224"; transcript_id "Novel00224.1"; exon_number "3";
Pm2	exon	22410462	22410683	-	gene_id "Novel00225"; transcript_id "Novel00225.1"; exon_number "1";
Pm2	exon	22410991	22411851	-	gene_id "Novel00225"; transcript_id "Novel00225.1"; exon_number "2";
Pm2	exon	23748718	23749045	-	gene_id "Novel00226"; transcript_id "Novel00226.1"; exon_number "1";
Pm2	exon	23749753	23750121	-	gene_id "Novel00226"; transcript_id "Novel00226.1"; exon_number "2";
Pm2	exon	23750303	23750461	-	gene_id "Novel00226"; transcript_id "Novel00226.1"; exon_number "3";
Pm2	exon	23751259	23751322	-	gene_id "Novel00226"; transcript_id "Novel00226.1"; exon_number "4";
Pm2	exon	23884959	23885529	-	gene_id "Novel00227"; transcript_id "Novel00227.1"; exon_number "1";
Pm2	exon	23886103	23886175	-	gene_id "Novel00227"; transcript_id "Novel00227.1"; exon_number "2";
Pm2	exon	23886337	23886434	-	gene_id "Novel00227"; transcript_id "Novel00227.1"; exon_number "3";
Pm2	exon	23886837	23887041	-	gene_id "Novel00227"; transcript_id "Novel00227.1"; exon_number "4";
Pm2	exon	23887484	23887648	-	gene_id "Novel00227"; transcript_id "Novel00227.1"; exon_number "5";
Pm2	exon	23887753	23887931	-	gene_id "Novel00227"; transcript_id "Novel00227.1"; exon_number "6";
Pm2	exon	23888042	23888141	-	gene_id "Novel00227"; transcript_id "Novel00227.1"; exon_number "7";
Pm2	exon	23884959	23885529	-	gene_id "Novel00227"; transcript_id "Novel00227.2"; exon_number "1";
Pm2	exon	23886103	23886175	-	gene_id "Novel00227"; transcript_id "Novel00227.2"; exon_number "2";
Pm2	exon	23886337	23886438	-	gene_id "Novel00227"; transcript_id "Novel00227.2"; exon_number "3";
Pm2	exon	23886834	23887041	-	gene_id "Novel00227"; transcript_id "Novel00227.2"; exon_number "4";
Pm2	exon	23887484	23887648	-	gene_id "Novel00227"; transcript_id "Novel00227.2"; exon_number "5";
Pm2	exon	23887753	23887931	-	gene_id "Novel00227"; transcript_id "Novel00227.2"; exon_number "6";
Pm2	exon	23888042	23888173	-	gene_id "Novel00227"; transcript_id "Novel00227.2"; exon_number "7";
Pm2	exon	23884959	23885519	-	gene_id "Novel00227"; transcript_id "Novel00227.3"; exon_number "1";
Pm2	exon	23886113	23886175	-	gene_id "Novel00227"; transcript_id "Novel00227.3"; exon_number "2";
Pm2	exon	23886337	23886438	-	gene_id "Novel00227"; transcript_id "Novel00227.3"; exon_number "3";
Pm2	exon	23886834	23887041	-	gene_id "Novel00227"; transcript_id "Novel00227.3"; exon_number "4";
Pm2	exon	23887696	23887931	-	gene_id "Novel00227"; transcript_id "Novel00227.3"; exon_number "5";
Pm2	exon	23888042	23888194	-	gene_id "Novel00227"; transcript_id "Novel00227.3"; exon_number "6";
Pm2	exon	23884959	23885529	-	gene_id "Novel00227"; transcript_id "Novel00227.4"; exon_number "1";
Pm2	exon	23886103	23886175	-	gene_id "Novel00227"; transcript_id "Novel00227.4"; exon_number "2";
Pm2	exon	23886337	23886444	-	gene_id "Novel00227"; transcript_id "Novel00227.4"; exon_number "3";
Pm2	exon	23886834	23887333	-	gene_id "Novel00227"; transcript_id "Novel00227.4"; exon_number "4";
Pm2	exon	23887484	23887648	-	gene_id "Novel00227"; transcript_id "Novel00227.4"; exon_number "5";
Pm2	exon	23887753	23887931	-	gene_id "Novel00227"; transcript_id "Novel00227.4"; exon_number "6";
Pm2	exon	23888042	23888203	-	gene_id "Novel00227"; transcript_id "Novel00227.4"; exon_number "7";
Pm2	exon	23884959	23885076	-	gene_id "Novel00227"; transcript_id "Novel00227.5"; exon_number "1";
Pm2	exon	23885351	23885537	-	gene_id "Novel00227"; transcript_id "Novel00227.5"; exon_number "2";
Pm2	exon	23886111	23886175	-	gene_id "Novel00227"; transcript_id "Novel00227.5"; exon_number "3";
Pm2	exon	23886337	23886438	-	gene_id "Novel00227"; transcript_id "Novel00227.5"; exon_number "4";
Pm2	exon	23886834	23887333	-	gene_id "Novel00227"; transcript_id "Novel00227.5"; exon_number "5";
Pm2	exon	23887484	23887648	-	gene_id "Novel00227"; transcript_id "Novel00227.5"; exon_number "6";
Pm2	exon	23887753	23887931	-	gene_id "Novel00227"; transcript_id "Novel00227.5"; exon_number "7";
Pm2	exon	23888042	23888203	-	gene_id "Novel00227"; transcript_id "Novel00227.5"; exon_number "8";
Pm2	exon	23884959	23885079	-	gene_id "Novel00227"; transcript_id "Novel00227.6"; exon_number "1";
Pm2	exon	23885351	23885529	-	gene_id "Novel00227"; transcript_id "Novel00227.6"; exon_number "2";
Pm2	exon	23886103	23886175	-	gene_id "Novel00227"; transcript_id "Novel00227.6"; exon_number "3";
Pm2	exon	23886337	23886438	-	gene_id "Novel00227"; transcript_id "Novel00227.6"; exon_number "4";
Pm2	exon	23886834	23887041	-	gene_id "Novel00227"; transcript_id "Novel00227.6"; exon_number "5";
Pm2	exon	23887161	23887333	-	gene_id "Novel00227"; transcript_id "Novel00227.6"; exon_number "6";
Pm2	exon	23887484	23887648	-	gene_id "Novel00227"; transcript_id "Novel00227.6"; exon_number "7";
Pm2	exon	23887753	23887931	-	gene_id "Novel00227"; transcript_id "Novel00227.6"; exon_number "8";
Pm2	exon	23888042	23888203	-	gene_id "Novel00227"; transcript_id "Novel00227.6"; exon_number "9";
Pm2	exon	23884959	23885529	-	gene_id "Novel00227"; transcript_id "Novel00227.7"; exon_number "1";
Pm2	exon	23886103	23886175	-	gene_id "Novel00227"; transcript_id "Novel00227.7"; exon_number "2";
Pm2	exon	23886337	23886439	-	gene_id "Novel00227"; transcript_id "Novel00227.7"; exon_number "3";
Pm2	exon	23886834	23887333	-	gene_id "Novel00227"; transcript_id "Novel00227.7"; exon_number "4";
Pm2	exon	23887484	23887648	-	gene_id "Novel00227"; transcript_id "Novel00227.7"; exon_number "5";
Pm2	exon	23887753	23887931	-	gene_id "Novel00227"; transcript_id "Novel00227.7"; exon_number "6";
Pm2	exon	23888042	23888203	-	gene_id "Novel00227"; transcript_id "Novel00227.7"; exon_number "7";
Pm2	exon	23885816	23886175	-	gene_id "Novel00227"; transcript_id "Novel00227.8"; exon_number "1";
Pm2	exon	23886337	23886438	-	gene_id "Novel00227"; transcript_id "Novel00227.8"; exon_number "2";
Pm2	exon	23886834	23887041	-	gene_id "Novel00227"; transcript_id "Novel00227.8"; exon_number "3";
Pm2	exon	23887484	23887648	-	gene_id "Novel00227"; transcript_id "Novel00227.8"; exon_number "4";
Pm2	exon	23887753	23887933	-	gene_id "Novel00227"; transcript_id "Novel00227.8"; exon_number "5";
Pm2	exon	23888042	23888171	-	gene_id "Novel00227"; transcript_id "Novel00227.8"; exon_number "6";
Pm2	exon	23885816	23886175	-	gene_id "Novel00227"; transcript_id "Novel00227.9"; exon_number "1";
Pm2	exon	23886337	23886438	-	gene_id "Novel00227"; transcript_id "Novel00227.9"; exon_number "2";
Pm2	exon	23886834	23887046	-	gene_id "Novel00227"; transcript_id "Novel00227.9"; exon_number "3";
Pm2	exon	23887166	23887333	-	gene_id "Novel00227"; transcript_id "Novel00227.9"; exon_number "4";
Pm2	exon	23887484	23887648	-	gene_id "Novel00227"; transcript_id "Novel00227.9"; exon_number "5";
Pm2	exon	23888042	23888185	-	gene_id "Novel00227"; transcript_id "Novel00227.9"; exon_number "6";
Pm2	exon	24443515	24444398	-	gene_id "Novel00228"; transcript_id "Novel00228.1"; exon_number "1";
Pm2	exon	24443515	24444057	-	gene_id "Novel00228"; transcript_id "Novel00228.2"; exon_number "1";
Pm2	exon	24445272	24445307	-	gene_id "Novel00228"; transcript_id "Novel00228.2"; exon_number "2";
Pm2	exon	24443515	24444055	-	gene_id "Novel00228"; transcript_id "Novel00228.3"; exon_number "1";
Pm2	exon	24445270	24445376	-	gene_id "Novel00228"; transcript_id "Novel00228.3"; exon_number "2";
Pm2	exon	24443515	24444057	-	gene_id "Novel00228"; transcript_id "Novel00228.4"; exon_number "1";
Pm2	exon	24445760	24445795	-	gene_id "Novel00228"; transcript_id "Novel00228.4"; exon_number "2";
Pm2	exon	24677380	24677425	-	gene_id "Novel00229"; transcript_id "Novel00229.1"; exon_number "1";
Pm2	exon	24677888	24678275	-	gene_id "Novel00229"; transcript_id "Novel00229.1"; exon_number "2";
Pm2	exon	24678381	24678441	-	gene_id "Novel00229"; transcript_id "Novel00229.1"; exon_number "3";
Pm2	exon	24678548	24678597	-	gene_id "Novel00229"; transcript_id "Novel00229.1"; exon_number "4";
Pm2	exon	24678693	24678767	-	gene_id "Novel00229"; transcript_id "Novel00229.1"; exon_number "5";
Pm2	exon	24678848	24678920	-	gene_id "Novel00229"; transcript_id "Novel00229.1"; exon_number "6";
Pm2	exon	24679361	24679434	-	gene_id "Novel00229"; transcript_id "Novel00229.1"; exon_number "7";
Pm2	exon	24679635	24679698	-	gene_id "Novel00229"; transcript_id "Novel00229.1"; exon_number "8";
Pm2	exon	28615552	28617440	-	gene_id "Novel00230"; transcript_id "Novel00230.1"; exon_number "1";
Pm2	exon	29373401	29373470	-	gene_id "Novel00231"; transcript_id "Novel00231.1"; exon_number "1";
Pm2	exon	29373736	29374108	-	gene_id "Novel00231"; transcript_id "Novel00231.1"; exon_number "2";
Pm2	exon	31678990	31678991	-	gene_id "Novel00232"; transcript_id "Novel00232.1"; exon_number "1";
Pm2	exon	31679384	31680284	-	gene_id "Novel00232"; transcript_id "Novel00232.1"; exon_number "2";
Pm2	exon	33004699	33005778	-	gene_id "Novel00233"; transcript_id "Novel00233.1"; exon_number "1";
Pm2	exon	33005934	33006016	-	gene_id "Novel00233"; transcript_id "Novel00233.1"; exon_number "2";
Pm2	exon	33131187	33131433	-	gene_id "Novel00234"; transcript_id "Novel00234.1"; exon_number "1";
Pm2	exon	33131543	33133178	-	gene_id "Novel00234"; transcript_id "Novel00234.1"; exon_number "2";
Pm2	exon	33133759	33133786	-	gene_id "Novel00234"; transcript_id "Novel00234.1"; exon_number "3";
Pm2	exon	33131187	33131431	-	gene_id "Novel00234"; transcript_id "Novel00234.2"; exon_number "1";
Pm2	exon	33131541	33133323	-	gene_id "Novel00234"; transcript_id "Novel00234.2"; exon_number "2";
Pm2	exon	33133759	33133815	-	gene_id "Novel00234"; transcript_id "Novel00234.2"; exon_number "3";
Pm2	exon	33532853	33533242	-	gene_id "Novel00235"; transcript_id "Novel00235.1"; exon_number "1";
Pm2	exon	33533707	33533822	-	gene_id "Novel00235"; transcript_id "Novel00235.1"; exon_number "2";
Pm2	exon	33533918	33533986	-	gene_id "Novel00235"; transcript_id "Novel00235.1"; exon_number "3";
Pm2	exon	33534807	33534867	-	gene_id "Novel00235"; transcript_id "Novel00235.1"; exon_number "4";
Pm2	exon	33534995	33535238	-	gene_id "Novel00235"; transcript_id "Novel00235.1"; exon_number "5";
Pm2	exon	33535361	33535379	-	gene_id "Novel00235"; transcript_id "Novel00235.1"; exon_number "6";
Pm2	exon	33532853	33533242	-	gene_id "Novel00235"; transcript_id "Novel00235.2"; exon_number "1";
Pm2	exon	33533707	33533822	-	gene_id "Novel00235"; transcript_id "Novel00235.2"; exon_number "2";
Pm2	exon	33533918	33533986	-	gene_id "Novel00235"; transcript_id "Novel00235.2"; exon_number "3";
Pm2	exon	33534807	33534867	-	gene_id "Novel00235"; transcript_id "Novel00235.2"; exon_number "4";
Pm2	exon	33534995	33535235	-	gene_id "Novel00235"; transcript_id "Novel00235.2"; exon_number "5";
Pm2	exon	33535358	33535379	-	gene_id "Novel00235"; transcript_id "Novel00235.2"; exon_number "6";
Pm2	exon	33532853	33533242	-	gene_id "Novel00235"; transcript_id "Novel00235.3"; exon_number "1";
Pm2	exon	33533707	33533822	-	gene_id "Novel00235"; transcript_id "Novel00235.3"; exon_number "2";
Pm2	exon	33533918	33533986	-	gene_id "Novel00235"; transcript_id "Novel00235.3"; exon_number "3";
Pm2	exon	33534807	33534867	-	gene_id "Novel00235"; transcript_id "Novel00235.3"; exon_number "4";
Pm2	exon	33534995	33535248	-	gene_id "Novel00235"; transcript_id "Novel00235.3"; exon_number "5";
Pm2	exon	33535371	33535405	-	gene_id "Novel00235"; transcript_id "Novel00235.3"; exon_number "6";
Pm2	exon	33532853	33533242	-	gene_id "Novel00235"; transcript_id "Novel00235.4"; exon_number "1";
Pm2	exon	33533707	33533822	-	gene_id "Novel00235"; transcript_id "Novel00235.4"; exon_number "2";
Pm2	exon	33533918	33533986	-	gene_id "Novel00235"; transcript_id "Novel00235.4"; exon_number "3";
Pm2	exon	33534807	33534867	-	gene_id "Novel00235"; transcript_id "Novel00235.4"; exon_number "4";
Pm2	exon	33534995	33535234	-	gene_id "Novel00235"; transcript_id "Novel00235.4"; exon_number "5";
Pm2	exon	33535357	33535818	-	gene_id "Novel00235"; transcript_id "Novel00235.4"; exon_number "6";
Pm2	exon	33532853	33533242	-	gene_id "Novel00235"; transcript_id "Novel00235.5"; exon_number "1";
Pm2	exon	33533707	33533822	-	gene_id "Novel00235"; transcript_id "Novel00235.5"; exon_number "2";
Pm2	exon	33533918	33533986	-	gene_id "Novel00235"; transcript_id "Novel00235.5"; exon_number "3";
Pm2	exon	33534807	33534867	-	gene_id "Novel00235"; transcript_id "Novel00235.5"; exon_number "4";
Pm2	exon	33534995	33535245	-	gene_id "Novel00235"; transcript_id "Novel00235.5"; exon_number "5";
Pm2	exon	33535357	33535818	-	gene_id "Novel00235"; transcript_id "Novel00235.5"; exon_number "6";
Pm2	exon	34534406	34536072	-	gene_id "Novel00236"; transcript_id "Novel00236.1"; exon_number "1";
Pm2	exon	34536334	34537028	-	gene_id "Novel00236"; transcript_id "Novel00236.1"; exon_number "2";
Pm2	exon	34584313	34585206	-	gene_id "Novel00237"; transcript_id "Novel00237.1"; exon_number "1";
Pm2	exon	34584436	34584801	-	gene_id "Novel00237"; transcript_id "Novel00237.2"; exon_number "1";
Pm2	exon	34586888	34586995	-	gene_id "Novel00237"; transcript_id "Novel00237.2"; exon_number "2";
Pm2	exon	35931745	35932809	-	gene_id "Novel00238"; transcript_id "Novel00238.1"; exon_number "1";
Pm2	exon	35933058	35933647	-	gene_id "Novel00238"; transcript_id "Novel00238.1"; exon_number "2";
Pm2	exon	36362609	36363096	-	gene_id "Novel00239"; transcript_id "Novel00239.1"; exon_number "1";
Pm2	exon	36364528	36364968	-	gene_id "Novel00239"; transcript_id "Novel00239.1"; exon_number "2";
Pm2	exon	36362609	36363077	-	gene_id "Novel00239"; transcript_id "Novel00239.2"; exon_number "1";
Pm2	exon	36364528	36365205	-	gene_id "Novel00239"; transcript_id "Novel00239.2"; exon_number "2";
Pm2	exon	36362609	36365305	-	gene_id "Novel00239"; transcript_id "Novel00239.3"; exon_number "1";
Pm2	exon	36375346	36375419	-	gene_id "Novel00240"; transcript_id "Novel00240.1"; exon_number "1";
Pm2	exon	36376725	36377138	-	gene_id "Novel00240"; transcript_id "Novel00240.1"; exon_number "2";
Pm2	exon	36655093	36655592	-	gene_id "Novel00241"; transcript_id "Novel00241.1"; exon_number "1";
Pm2	exon	36656422	36656761	-	gene_id "Novel00241"; transcript_id "Novel00241.1"; exon_number "2";
Pm2	exon	36655093	36655601	-	gene_id "Novel00241"; transcript_id "Novel00241.2"; exon_number "1";
Pm2	exon	36655725	36656801	-	gene_id "Novel00241"; transcript_id "Novel00241.2"; exon_number "2";
Pm2	exon	36655093	36655592	-	gene_id "Novel00241"; transcript_id "Novel00241.3"; exon_number "1";
Pm2	exon	36655716	36656801	-	gene_id "Novel00241"; transcript_id "Novel00241.3"; exon_number "2";
Pm2	exon	37535946	37536202	-	gene_id "Novel00242"; transcript_id "Novel00242.1"; exon_number "1";
Pm2	exon	37536689	37536798	-	gene_id "Novel00242"; transcript_id "Novel00242.1"; exon_number "2";
Pm2	exon	37537172	37537247	-	gene_id "Novel00242"; transcript_id "Novel00242.1"; exon_number "3";
Pm2	exon	37537355	37537461	-	gene_id "Novel00242"; transcript_id "Novel00242.1"; exon_number "4";
Pm2	exon	37537676	37537757	-	gene_id "Novel00242"; transcript_id "Novel00242.1"; exon_number "5";
Pm2	exon	37537834	37537926	-	gene_id "Novel00242"; transcript_id "Novel00242.1"; exon_number "6";
Pm2	exon	37538028	37538213	-	gene_id "Novel00242"; transcript_id "Novel00242.1"; exon_number "7";
Pm2	exon	37538450	37538509	-	gene_id "Novel00242"; transcript_id "Novel00242.1"; exon_number "8";
Pm2	exon	37538656	37538745	-	gene_id "Novel00242"; transcript_id "Novel00242.1"; exon_number "9";
Pm2	exon	37538995	37539066	-	gene_id "Novel00242"; transcript_id "Novel00242.1"; exon_number "10";
Pm2	exon	37539795	37539851	-	gene_id "Novel00242"; transcript_id "Novel00242.1"; exon_number "11";
Pm2	exon	37539961	37540059	-	gene_id "Novel00242"; transcript_id "Novel00242.1"; exon_number "12";
Pm2	exon	37540274	37540415	-	gene_id "Novel00242"; transcript_id "Novel00242.1"; exon_number "13";
Pm2	exon	37540658	37540983	-	gene_id "Novel00242"; transcript_id "Novel00242.1"; exon_number "14";
Pm2	exon	37541548	37541609	-	gene_id "Novel00242"; transcript_id "Novel00242.1"; exon_number "15";
Pm2	exon	37541847	37542155	-	gene_id "Novel00242"; transcript_id "Novel00242.1"; exon_number "16";
Pm2	exon	37535946	37536202	-	gene_id "Novel00242"; transcript_id "Novel00242.2"; exon_number "1";
Pm2	exon	37536652	37536798	-	gene_id "Novel00242"; transcript_id "Novel00242.2"; exon_number "2";
Pm2	exon	37537172	37537247	-	gene_id "Novel00242"; transcript_id "Novel00242.2"; exon_number "3";
Pm2	exon	37537355	37537461	-	gene_id "Novel00242"; transcript_id "Novel00242.2"; exon_number "4";
Pm2	exon	37537676	37537757	-	gene_id "Novel00242"; transcript_id "Novel00242.2"; exon_number "5";
Pm2	exon	37537834	37537926	-	gene_id "Novel00242"; transcript_id "Novel00242.2"; exon_number "6";
Pm2	exon	37538028	37538213	-	gene_id "Novel00242"; transcript_id "Novel00242.2"; exon_number "7";
Pm2	exon	37538450	37538509	-	gene_id "Novel00242"; transcript_id "Novel00242.2"; exon_number "8";
Pm2	exon	37538656	37538745	-	gene_id "Novel00242"; transcript_id "Novel00242.2"; exon_number "9";
Pm2	exon	37538995	37539066	-	gene_id "Novel00242"; transcript_id "Novel00242.2"; exon_number "10";
Pm2	exon	37539795	37539851	-	gene_id "Novel00242"; transcript_id "Novel00242.2"; exon_number "11";
Pm2	exon	37539961	37540059	-	gene_id "Novel00242"; transcript_id "Novel00242.2"; exon_number "12";
Pm2	exon	37540274	37540415	-	gene_id "Novel00242"; transcript_id "Novel00242.2"; exon_number "13";
Pm2	exon	37540658	37540983	-	gene_id "Novel00242"; transcript_id "Novel00242.2"; exon_number "14";
Pm2	exon	37541548	37541609	-	gene_id "Novel00242"; transcript_id "Novel00242.2"; exon_number "15";
Pm2	exon	37541842	37542142	-	gene_id "Novel00242"; transcript_id "Novel00242.2"; exon_number "16";
Pm2	exon	37542255	37542270	-	gene_id "Novel00242"; transcript_id "Novel00242.2"; exon_number "17";
Pm2	exon	37535946	37536202	-	gene_id "Novel00242"; transcript_id "Novel00242.3"; exon_number "1";
Pm2	exon	37536689	37536798	-	gene_id "Novel00242"; transcript_id "Novel00242.3"; exon_number "2";
Pm2	exon	37537172	37537247	-	gene_id "Novel00242"; transcript_id "Novel00242.3"; exon_number "3";
Pm2	exon	37537355	37537461	-	gene_id "Novel00242"; transcript_id "Novel00242.3"; exon_number "4";
Pm2	exon	37537676	37537757	-	gene_id "Novel00242"; transcript_id "Novel00242.3"; exon_number "5";
Pm2	exon	37537834	37537926	-	gene_id "Novel00242"; transcript_id "Novel00242.3"; exon_number "6";
Pm2	exon	37538028	37538213	-	gene_id "Novel00242"; transcript_id "Novel00242.3"; exon_number "7";
Pm2	exon	37538450	37538509	-	gene_id "Novel00242"; transcript_id "Novel00242.3"; exon_number "8";
Pm2	exon	37538656	37538745	-	gene_id "Novel00242"; transcript_id "Novel00242.3"; exon_number "9";
Pm2	exon	37538995	37539066	-	gene_id "Novel00242"; transcript_id "Novel00242.3"; exon_number "10";
Pm2	exon	37539795	37539851	-	gene_id "Novel00242"; transcript_id "Novel00242.3"; exon_number "11";
Pm2	exon	37539961	37540059	-	gene_id "Novel00242"; transcript_id "Novel00242.3"; exon_number "12";
Pm2	exon	37540274	37540415	-	gene_id "Novel00242"; transcript_id "Novel00242.3"; exon_number "13";
Pm2	exon	37540658	37540983	-	gene_id "Novel00242"; transcript_id "Novel00242.3"; exon_number "14";
Pm2	exon	37541548	37541609	-	gene_id "Novel00242"; transcript_id "Novel00242.3"; exon_number "15";
Pm2	exon	37541842	37542142	-	gene_id "Novel00242"; transcript_id "Novel00242.3"; exon_number "16";
Pm2	exon	37542255	37542334	-	gene_id "Novel00242"; transcript_id "Novel00242.3"; exon_number "17";
Pm2	exon	39103478	39104293	-	gene_id "Novel00243"; transcript_id "Novel00243.1"; exon_number "1";
Pm2	exon	39104409	39104547	-	gene_id "Novel00243"; transcript_id "Novel00243.1"; exon_number "2";
Pm2	exon	40794316	40795669	-	gene_id "Novel00244"; transcript_id "Novel00244.1"; exon_number "1";
Pm3	exon	460756	462652	+	gene_id "Novel00245"; transcript_id "Novel00245.1"; exon_number "1";
Pm3	exon	460776	461084	+	gene_id "Novel00245"; transcript_id "Novel00245.2"; exon_number "1";
Pm3	exon	461671	462570	+	gene_id "Novel00245"; transcript_id "Novel00245.2"; exon_number "2";
Pm3	exon	460779	461074	+	gene_id "Novel00245"; transcript_id "Novel00245.3"; exon_number "1";
Pm3	exon	461661	462570	+	gene_id "Novel00245"; transcript_id "Novel00245.3"; exon_number "2";
Pm3	exon	746010	746067	+	gene_id "Novel00246"; transcript_id "Novel00246.1"; exon_number "1";
Pm3	exon	746659	746989	+	gene_id "Novel00246"; transcript_id "Novel00246.1"; exon_number "2";
Pm3	exon	747218	747410	+	gene_id "Novel00246"; transcript_id "Novel00246.1"; exon_number "3";
Pm3	exon	747639	747663	+	gene_id "Novel00246"; transcript_id "Novel00246.1"; exon_number "4";
Pm3	exon	746011	746067	+	gene_id "Novel00246"; transcript_id "Novel00246.2"; exon_number "1";
Pm3	exon	746659	746989	+	gene_id "Novel00246"; transcript_id "Novel00246.2"; exon_number "2";
Pm3	exon	747218	747390	+	gene_id "Novel00246"; transcript_id "Novel00246.2"; exon_number "3";
Pm3	exon	747619	747663	+	gene_id "Novel00246"; transcript_id "Novel00246.2"; exon_number "4";
Pm3	exon	1095853	1097040	+	gene_id "Novel00247"; transcript_id "Novel00247.1"; exon_number "1";
Pm3	exon	1097757	1097894	+	gene_id "Novel00247"; transcript_id "Novel00247.1"; exon_number "2";
Pm3	exon	1098005	1098128	+	gene_id "Novel00247"; transcript_id "Novel00247.1"; exon_number "3";
Pm3	exon	1098297	1098507	+	gene_id "Novel00247"; transcript_id "Novel00247.1"; exon_number "4";
Pm3	exon	1098600	1098840	+	gene_id "Novel00247"; transcript_id "Novel00247.1"; exon_number "5";
Pm3	exon	1098946	1099082	+	gene_id "Novel00247"; transcript_id "Novel00247.1"; exon_number "6";
Pm3	exon	1099172	1100096	+	gene_id "Novel00247"; transcript_id "Novel00247.1"; exon_number "7";
Pm3	exon	1095853	1097040	+	gene_id "Novel00247"; transcript_id "Novel00247.2"; exon_number "1";
Pm3	exon	1097757	1097894	+	gene_id "Novel00247"; transcript_id "Novel00247.2"; exon_number "2";
Pm3	exon	1098001	1098128	+	gene_id "Novel00247"; transcript_id "Novel00247.2"; exon_number "3";
Pm3	exon	1098297	1098507	+	gene_id "Novel00247"; transcript_id "Novel00247.2"; exon_number "4";
Pm3	exon	1098600	1098840	+	gene_id "Novel00247"; transcript_id "Novel00247.2"; exon_number "5";
Pm3	exon	1098929	1099082	+	gene_id "Novel00247"; transcript_id "Novel00247.2"; exon_number "6";
Pm3	exon	1099172	1100096	+	gene_id "Novel00247"; transcript_id "Novel00247.2"; exon_number "7";
Pm3	exon	1096095	1097040	+	gene_id "Novel00247"; transcript_id "Novel00247.3"; exon_number "1";
Pm3	exon	1097757	1097894	+	gene_id "Novel00247"; transcript_id "Novel00247.3"; exon_number "2";
Pm3	exon	1098001	1098128	+	gene_id "Novel00247"; transcript_id "Novel00247.3"; exon_number "3";
Pm3	exon	1098297	1098507	+	gene_id "Novel00247"; transcript_id "Novel00247.3"; exon_number "4";
Pm3	exon	1098600	1098840	+	gene_id "Novel00247"; transcript_id "Novel00247.3"; exon_number "5";
Pm3	exon	1098946	1099082	+	gene_id "Novel00247"; transcript_id "Novel00247.3"; exon_number "6";
Pm3	exon	1099172	1100096	+	gene_id "Novel00247"; transcript_id "Novel00247.3"; exon_number "7";
Pm3	exon	1096295	1097047	+	gene_id "Novel00247"; transcript_id "Novel00247.4"; exon_number "1";
Pm3	exon	1097764	1097896	+	gene_id "Novel00247"; transcript_id "Novel00247.4"; exon_number "2";
Pm3	exon	1098003	1098128	+	gene_id "Novel00247"; transcript_id "Novel00247.4"; exon_number "3";
Pm3	exon	1098297	1098507	+	gene_id "Novel00247"; transcript_id "Novel00247.4"; exon_number "4";
Pm3	exon	1098600	1098840	+	gene_id "Novel00247"; transcript_id "Novel00247.4"; exon_number "5";
Pm3	exon	1098929	1099082	+	gene_id "Novel00247"; transcript_id "Novel00247.4"; exon_number "6";
Pm3	exon	1099172	1100096	+	gene_id "Novel00247"; transcript_id "Novel00247.4"; exon_number "7";
Pm3	exon	1096295	1097047	+	gene_id "Novel00247"; transcript_id "Novel00247.5"; exon_number "1";
Pm3	exon	1097764	1097894	+	gene_id "Novel00247"; transcript_id "Novel00247.5"; exon_number "2";
Pm3	exon	1098001	1098128	+	gene_id "Novel00247"; transcript_id "Novel00247.5"; exon_number "3";
Pm3	exon	1098297	1098507	+	gene_id "Novel00247"; transcript_id "Novel00247.5"; exon_number "4";
Pm3	exon	1098600	1098840	+	gene_id "Novel00247"; transcript_id "Novel00247.5"; exon_number "5";
Pm3	exon	1098946	1099082	+	gene_id "Novel00247"; transcript_id "Novel00247.5"; exon_number "6";
Pm3	exon	1099172	1100096	+	gene_id "Novel00247"; transcript_id "Novel00247.5"; exon_number "7";
Pm3	exon	1137166	1137248	+	gene_id "Novel00248"; transcript_id "Novel00248.1"; exon_number "1";
Pm3	exon	1137287	1137441	+	gene_id "Novel00248"; transcript_id "Novel00248.1"; exon_number "2";
Pm3	exon	1137550	1137885	+	gene_id "Novel00248"; transcript_id "Novel00248.1"; exon_number "3";
Pm3	exon	1436794	1437171	+	gene_id "Novel00249"; transcript_id "Novel00249.1"; exon_number "1";
Pm3	exon	1437196	1437755	+	gene_id "Novel00249"; transcript_id "Novel00249.1"; exon_number "2";
Pm3	exon	1437847	1438785	+	gene_id "Novel00249"; transcript_id "Novel00249.1"; exon_number "3";
Pm3	exon	1436794	1437183	+	gene_id "Novel00249"; transcript_id "Novel00249.2"; exon_number "1";
Pm3	exon	1437204	1437755	+	gene_id "Novel00249"; transcript_id "Novel00249.2"; exon_number "2";
Pm3	exon	1437847	1438785	+	gene_id "Novel00249"; transcript_id "Novel00249.2"; exon_number "3";
Pm3	exon	1436794	1437171	+	gene_id "Novel00249"; transcript_id "Novel00249.3"; exon_number "1";
Pm3	exon	1437192	1437755	+	gene_id "Novel00249"; transcript_id "Novel00249.3"; exon_number "2";
Pm3	exon	1437847	1438785	+	gene_id "Novel00249"; transcript_id "Novel00249.3"; exon_number "3";
Pm3	exon	1436951	1437171	+	gene_id "Novel00249"; transcript_id "Novel00249.4"; exon_number "1";
Pm3	exon	1437192	1437755	+	gene_id "Novel00249"; transcript_id "Novel00249.4"; exon_number "2";
Pm3	exon	1437844	1438785	+	gene_id "Novel00249"; transcript_id "Novel00249.4"; exon_number "3";
Pm3	exon	2240134	2241899	+	gene_id "Novel00250"; transcript_id "Novel00250.1"; exon_number "1";
Pm3	exon	2240310	2240329	+	gene_id "Novel00250"; transcript_id "Novel00250.2"; exon_number "1";
Pm3	exon	2240729	2242048	+	gene_id "Novel00250"; transcript_id "Novel00250.2"; exon_number "2";
Pm3	exon	2740204	2740318	+	gene_id "Novel00251"; transcript_id "Novel00251.1"; exon_number "1";
Pm3	exon	2740468	2740971	+	gene_id "Novel00251"; transcript_id "Novel00251.1"; exon_number "2";
Pm3	exon	3973146	3973396	+	gene_id "Novel00252"; transcript_id "Novel00252.1"; exon_number "1";
Pm3	exon	3973804	3973928	+	gene_id "Novel00252"; transcript_id "Novel00252.1"; exon_number "2";
Pm3	exon	3974064	3974309	+	gene_id "Novel00252"; transcript_id "Novel00252.1"; exon_number "3";
Pm3	exon	3974433	3974604	+	gene_id "Novel00252"; transcript_id "Novel00252.1"; exon_number "4";
Pm3	exon	3974801	3975016	+	gene_id "Novel00252"; transcript_id "Novel00252.1"; exon_number "5";
Pm3	exon	4014904	4017207	+	gene_id "Novel00253"; transcript_id "Novel00253.1"; exon_number "1";
Pm3	exon	4017268	4018567	+	gene_id "Novel00253"; transcript_id "Novel00253.1"; exon_number "2";
Pm3	exon	5188303	5188352	+	gene_id "Novel00254"; transcript_id "Novel00254.1"; exon_number "1";
Pm3	exon	5189588	5190215	+	gene_id "Novel00254"; transcript_id "Novel00254.1"; exon_number "2";
Pm3	exon	5639400	5639762	+	gene_id "Novel00255"; transcript_id "Novel00255.1"; exon_number "1";
Pm3	exon	5640468	5641150	+	gene_id "Novel00255"; transcript_id "Novel00255.1"; exon_number "2";
Pm3	exon	5640223	5640315	+	gene_id "Novel00255"; transcript_id "Novel00255.2"; exon_number "1";
Pm3	exon	5640468	5641150	+	gene_id "Novel00255"; transcript_id "Novel00255.2"; exon_number "2";
Pm3	exon	6580747	6581003	+	gene_id "Novel00256"; transcript_id "Novel00256.1"; exon_number "1";
Pm3	exon	6582288	6582458	+	gene_id "Novel00256"; transcript_id "Novel00256.1"; exon_number "2";
Pm3	exon	6582674	6582940	+	gene_id "Novel00256"; transcript_id "Novel00256.1"; exon_number "3";
Pm3	exon	6682363	6683405	+	gene_id "Novel00257"; transcript_id "Novel00257.1"; exon_number "1";
Pm3	exon	6683825	6684187	+	gene_id "Novel00257"; transcript_id "Novel00257.1"; exon_number "2";
Pm3	exon	6753158	6753819	+	gene_id "Novel00258"; transcript_id "Novel00258.1"; exon_number "1";
Pm3	exon	6753879	6754688	+	gene_id "Novel00258"; transcript_id "Novel00258.1"; exon_number "2";
Pm3	exon	7431738	7431778	+	gene_id "Novel00259"; transcript_id "Novel00259.1"; exon_number "1";
Pm3	exon	7431869	7431921	+	gene_id "Novel00259"; transcript_id "Novel00259.1"; exon_number "2";
Pm3	exon	7432077	7432136	+	gene_id "Novel00259"; transcript_id "Novel00259.1"; exon_number "3";
Pm3	exon	7432229	7432306	+	gene_id "Novel00259"; transcript_id "Novel00259.1"; exon_number "4";
Pm3	exon	7433716	7433845	+	gene_id "Novel00259"; transcript_id "Novel00259.1"; exon_number "5";
Pm3	exon	7434044	7434096	+	gene_id "Novel00259"; transcript_id "Novel00259.1"; exon_number "6";
Pm3	exon	7435331	7435516	+	gene_id "Novel00259"; transcript_id "Novel00259.1"; exon_number "7";
Pm3	exon	7436426	7437053	+	gene_id "Novel00259"; transcript_id "Novel00259.1"; exon_number "8";
Pm3	exon	7432088	7432136	+	gene_id "Novel00259"; transcript_id "Novel00259.2"; exon_number "1";
Pm3	exon	7432229	7432306	+	gene_id "Novel00259"; transcript_id "Novel00259.2"; exon_number "2";
Pm3	exon	7433716	7433845	+	gene_id "Novel00259"; transcript_id "Novel00259.2"; exon_number "3";
Pm3	exon	7434044	7434096	+	gene_id "Novel00259"; transcript_id "Novel00259.2"; exon_number "4";
Pm3	exon	7435331	7435516	+	gene_id "Novel00259"; transcript_id "Novel00259.2"; exon_number "5";
Pm3	exon	7436431	7437053	+	gene_id "Novel00259"; transcript_id "Novel00259.2"; exon_number "6";
Pm3	exon	7851052	7851202	+	gene_id "Novel00260"; transcript_id "Novel00260.1"; exon_number "1";
Pm3	exon	7851581	7851954	+	gene_id "Novel00260"; transcript_id "Novel00260.1"; exon_number "2";
Pm3	exon	8350607	8350916	+	gene_id "Novel00261"; transcript_id "Novel00261.1"; exon_number "1";
Pm3	exon	8351025	8351218	+	gene_id "Novel00261"; transcript_id "Novel00261.1"; exon_number "2";
Pm3	exon	8351859	8351922	+	gene_id "Novel00261"; transcript_id "Novel00261.1"; exon_number "3";
Pm3	exon	8352493	8352560	+	gene_id "Novel00261"; transcript_id "Novel00261.1"; exon_number "4";
Pm3	exon	8352713	8353219	+	gene_id "Novel00261"; transcript_id "Novel00261.1"; exon_number "5";
Pm3	exon	8353299	8353602	+	gene_id "Novel00261"; transcript_id "Novel00261.1"; exon_number "6";
Pm3	exon	8350621	8350916	+	gene_id "Novel00261"; transcript_id "Novel00261.2"; exon_number "1";
Pm3	exon	8351025	8351218	+	gene_id "Novel00261"; transcript_id "Novel00261.2"; exon_number "2";
Pm3	exon	8351862	8351922	+	gene_id "Novel00261"; transcript_id "Novel00261.2"; exon_number "3";
Pm3	exon	8352493	8352560	+	gene_id "Novel00261"; transcript_id "Novel00261.2"; exon_number "4";
Pm3	exon	8352713	8353219	+	gene_id "Novel00261"; transcript_id "Novel00261.2"; exon_number "5";
Pm3	exon	8353299	8353602	+	gene_id "Novel00261"; transcript_id "Novel00261.2"; exon_number "6";
Pm3	exon	8350637	8350916	+	gene_id "Novel00261"; transcript_id "Novel00261.3"; exon_number "1";
Pm3	exon	8351025	8351218	+	gene_id "Novel00261"; transcript_id "Novel00261.3"; exon_number "2";
Pm3	exon	8351859	8351922	+	gene_id "Novel00261"; transcript_id "Novel00261.3"; exon_number "3";
Pm3	exon	8352493	8352560	+	gene_id "Novel00261"; transcript_id "Novel00261.3"; exon_number "4";
Pm3	exon	8352922	8353001	+	gene_id "Novel00261"; transcript_id "Novel00261.3"; exon_number "5";
Pm3	exon	8353163	8353219	+	gene_id "Novel00261"; transcript_id "Novel00261.3"; exon_number "6";
Pm3	exon	8353299	8353602	+	gene_id "Novel00261"; transcript_id "Novel00261.3"; exon_number "7";
[truncated: 4,225 more rows]

## Sheet: Table S6
Gene_ID	Chromosome	Strand	Original_span	Assembled_span
Pm000005	Pm1	-	38258~46171	37552~46369
Pm000006	Pm1	+	49801~51696	49064~52001
Pm000007	Pm1	+	54699~55812	53665~56100
Pm000008	Pm1	+	63307~66866	62613~67110
Pm000009	Pm1	+	73538~73726	69949~73925
Pm000010	Pm1	+	77056~79632	76351~82629
Pm000011	Pm1	-	80633~82285	80448~82570
Pm000012	Pm1	-	83496~86699	83400~86963
Pm000013	Pm1	-	87354~89970	87150~90970
Pm000015	Pm1	+	99475~100785	98719~101816
Pm000020	Pm1	+	118663~123487	117398~123865
Pm000021	Pm1	+	126104~128776	124342~129156
Pm000022	Pm1	+	129760~132056	129690~132430
Pm000023	Pm1	+	134826~138103	133216~138203
Pm000027	Pm1	-	160950~161999	160747~162093
Pm000028	Pm1	-	164995~166446	164396~167111
Pm000029	Pm1	+	169114~170544	168861~172970
Pm000030	Pm1	-	171366~172817	168908~173128
Pm000031	Pm1	+	181365~185027	181291~185401
Pm000033	Pm1	-	189689~195384	189264~195631
Pm000034	Pm1	+	202331~206028	201440~206790
Pm000035	Pm1	+	207883~210119	207602~210427
Pm000036	Pm1	+	212967~215939	212299~216413
Pm000038	Pm1	-	219844~220359	217913~220714
Pm000041	Pm1	-	272608~297984	272102~302227
Pm000043	Pm1	-	309861~313411	309672~315383
Pm000051	Pm1	+	356665~358551	356451~358688
Pm000052	Pm1	-	362514~367955	361835~368979
Pm000053	Pm1	+	379654~381327	379216~390655
Pm000054	Pm1	-	382018~390052	379655~390390
Pm000055	Pm1	-	411141~415812	410740~416073
Pm000058	Pm1	+	431637~445280	431252~445619
Pm000059	Pm1	-	446828~448564	446539~448638
Pm000060	Pm1	+	449756~453588	449335~455706
Pm000062	Pm1	+	460106~461218	459184~465016
Pm000063	Pm1	-	462303~464498	460131~465066
Pm000064	Pm1	-	466670~472459	465983~472927
Pm000065	Pm1	+	473832~476703	473691~477006
Pm000066	Pm1	+	483036~485856	482327~485875
Pm000067	Pm1	-	486565~490210	486454~490358
Pm000068	Pm1	-	492932~496142	492304~496913
Pm000070	Pm1	+	506937~510707	506396~510945
Pm000071	Pm1	+	512480~516303	511683~516702
Pm000072	Pm1	+	519772~524009	517176~524612
Pm000073	Pm1	+	525120~527543	524861~527885
Pm000074	Pm1	-	528737~529908	528073~531506
Pm000075	Pm1	-	532908~538096	532279~538114
Pm000077	Pm1	+	540237~540515	538962~543767
Pm000078	Pm1	+	554657~557482	554188~557898
Pm000079	Pm1	+	561478~579128	560942~579128
Pm000080	Pm1	-	579992~581407	579558~582117
Pm000082	Pm1	+	586413~586595	585873~587556
Pm000083	Pm1	-	588721~600109	588262~605439
Pm000085	Pm1	-	611117~615723	610782~616008
Pm000086	Pm1	+	616855~620802	616745~621155
Pm000087	Pm1	-	623252~625979	622861~626255
Pm000088	Pm1	+	632125~634662	631844~634765
Pm000091	Pm1	+	650573~655594	648304~655594
Pm000092	Pm1	-	659075~660556	656985~660952
Pm000094	Pm1	-	685288~701608	662622~710106
Pm000097	Pm1	-	721011~723105	720731~723266
Pm000098	Pm1	-	724211~725039	724032~726245
Pm000099	Pm1	+	729719~733147	729697~733468
Pm000100	Pm1	+	734528~740213	734528~740579
Pm000102	Pm1	+	749466~750050	749020~750205
Pm000109	Pm1	-	762672~762959	762600~763116
Pm000114	Pm1	+	776048~779035	775929~779240
Pm000115	Pm1	-	779580~786752	779387~786986
Pm000120	Pm1	+	819150~829152	818711~829453
Pm000121	Pm1	-	829917~832966	829683~833055
Pm000122	Pm1	-	836226~839277	835648~839351
Pm000123	Pm1	-	840100~842382	839793~844258
Pm000126	Pm1	-	850803~852448	850469~853821
Pm000128	Pm1	+	872352~876196	871967~876214
Pm000129	Pm1	+	877032~880880	876757~880880
Pm000132	Pm1	-	913201~914775	913064~914977
Pm000137	Pm1	+	933791~935801	933742~936137
Pm000141	Pm1	-	953992~959438	953575~959617
Pm000142	Pm1	+	972086~974630	971977~975577
Pm000143	Pm1	-	977668~978882	977510~978956
Pm000144	Pm1	-	987388~989193	987189~989250
Pm000145	Pm1	+	997009~999907	996905~1000139
Pm000146	Pm1	+	1001317~1005214	1000562~1006035
Pm000147	Pm1	+	1006898~1008601	1006603~1009790
Pm000150	Pm1	-	1012945~1014808	1012772~1014808
Pm000154	Pm1	+	1020685~1030344	1015599~1030842
Pm000155	Pm1	-	1031380~1034270	1030008~1034473
Pm000159	Pm1	-	1046096~1050517	1044891~1050666
Pm000160	Pm1	-	1051782~1054674	1051624~1054697
Pm000163	Pm1	+	1070280~1072953	1070116~1073269
Pm000165	Pm1	+	1081629~1084741	1081234~1084958
Pm000169	Pm1	+	1117383~1118582	1115532~1118841
Pm000174	Pm1	-	1143570~1147722	1142952~1148157
Pm000175	Pm1	+	1149189~1157884	1148939~1158254
Pm000177	Pm1	-	1165192~1166281	1164928~1166719
Pm000178	Pm1	-	1168187~1171436	1167998~1171436
Pm000179	Pm1	+	1182717~1185535	1182617~1185934
Pm000180	Pm1	+	1186506~1189080	1186343~1190168
Pm000181	Pm1	-	1189501~1190121	1189368~1190150
Pm000182	Pm1	+	1190374~1192847	1190374~1193336
Pm000183	Pm1	-	1193825~1195186	1193825~1195833
Pm000186	Pm1	-	1212554~1214071	1212510~1217526
Pm000187	Pm1	-	1215819~1216806	1214362~1217526
Pm000189	Pm1	-	1218511~1222137	1218275~1223225
Pm000192	Pm1	-	1227226~1228510	1226753~1228850
Pm000194	Pm1	+	1239197~1241102	1239012~1241646
Pm000195	Pm1	-	1243474~1246263	1241952~1246508
Pm000196	Pm1	-	1247646~1250165	1246847~1250406
Pm000197	Pm1	+	1251841~1253531	1251610~1253900
Pm000198	Pm1	-	1255966~1257713	1255762~1257789
Pm000199	Pm1	+	1258770~1261260	1258500~1266192
Pm000200	Pm1	+	1262191~1264915	1262191~1269783
Pm000202	Pm1	+	1277550~1280336	1262191~1284143
Pm000203	Pm1	+	1281827~1283819	1280653~1284150
Pm000204	Pm1	-	1292987~1293684	1292752~1293946
Pm000205	Pm1	-	1302771~1310261	1302557~1310524
Pm000207	Pm1	+	1317893~1321115	1317699~1321428
Pm000208	Pm1	+	1327365~1332401	1327093~1332743
Pm000210	Pm1	-	1333359~1336674	1332988~1339156
Pm000212	Pm1	+	1345787~1349396	1345583~1362422
Pm000213	Pm1	+	1359272~1361973	1359272~1362422
Pm000214	Pm1	+	1364017~1368490	1363738~1370235
Pm000215	Pm1	-	1368994~1370061	1367393~1370474
Pm000216	Pm1	+	1370979~1378557	1370625~1379315
Pm000219	Pm1	+	1396581~1399010	1396200~1399293
Pm000220	Pm1	+	1401586~1404632	1401090~1405044
Pm000221	Pm1	+	1405964~1407103	1405914~1407393
Pm000222	Pm1	+	1408507~1411327	1408358~1411521
Pm000223	Pm1	-	1411967~1412885	1411872~1413382
Pm000224	Pm1	-	1420105~1427896	1419595~1428719
Pm000225	Pm1	+	1433424~1436526	1433171~1436856
Pm000227	Pm1	+	1449646~1453646	1449534~1453960
Pm000229	Pm1	+	1459099~1462318	1457779~1464196
Pm000231	Pm1	+	1465694~1467743	1465354~1468251
Pm000236	Pm1	+	1488826~1491739	1488441~1492212
Pm000238	Pm1	-	1494312~1496307	1492307~1496658
Pm000239	Pm1	+	1500716~1502521	1497529~1503176
Pm000240	Pm1	-	1504133~1504531	1503753~1504807
Pm000241	Pm1	-	1505877~1511593	1505383~1511708
Pm000242	Pm1	+	1516814~1519833	1516617~1519992
Pm000244	Pm1	-	1524561~1524932	1524419~1526307
Pm000245	Pm1	+	1528194~1534779	1527708~1535724
Pm000247	Pm1	+	1542165~1547116	1540288~1547343
Pm000251	Pm1	+	1560718~1563137	1560683~1563535
Pm000255	Pm1	-	1569580~1572926	1567401~1573085
Pm000256	Pm1	+	1574314~1591238	1574055~1591238
Pm000257	Pm1	+	1593200~1601280	1592535~1601871
Pm000258	Pm1	+	1606845~1608206	1606757~1608415
Pm000259	Pm1	+	1613025~1615976	1612347~1616350
Pm000260	Pm1	+	1619214~1620923	1619186~1621194
Pm000261	Pm1	+	1621858~1623528	1621741~1623835
Pm000262	Pm1	+	1625727~1630827	1625146~1631225
Pm000263	Pm1	+	1635144~1639172	1634155~1640279
Pm000264	Pm1	-	1642698~1643920	1642629~1644153
Pm000267	Pm1	-	1651976~1653304	1651661~1654153
Pm000268	Pm1	+	1659020~1660268	1658534~1660512
Pm000271	Pm1	+	1668346~1669740	1668106~1670081
Pm000272	Pm1	+	1672316~1675397	1671600~1675888
Pm000273	Pm1	+	1678159~1678531	1678096~1678829
Pm000274	Pm1	+	1682251~1684124	1682251~1684381
Pm000275	Pm1	-	1685428~1686822	1685196~1687900
Pm000278	Pm1	-	1697827~1700956	1697404~1713987
Pm000279	Pm1	+	1706391~1707091	1706312~1736053
Pm000288	Pm1	-	1766573~1768492	1763779~1768524
Pm000289	Pm1	-	1772284~1773515	1772027~1813050
Pm000290	Pm1	-	1776793~1783632	1762866~1783978
Pm000291	Pm1	+	1820746~1823866	1793327~1824480
Pm000293	Pm1	+	1827212~1831181	1827146~1831512
Pm000295	Pm1	-	1842355~1845854	1842120~1846429
Pm000296	Pm1	+	1849615~1852614	1848894~1852981
Pm000297	Pm1	-	1857198~1862733	1856732~1864077
Pm000298	Pm1	-	1875080~1878090	1873745~1879522
Pm000303	Pm1	+	1898597~1903825	1898460~1904220
Pm000304	Pm1	-	1909602~1912937	1909367~1914878
Pm000305	Pm1	-	1921226~1924858	1920480~1925815
Pm000308	Pm1	+	1948549~1949049	1947024~1949226
Pm000309	Pm1	+	1949725~1951899	1949659~1952222
Pm000311	Pm1	-	1954554~1957819	1954422~1957923
Pm000312	Pm1	+	1958975~1968889	1958707~1969123
Pm000314	Pm1	-	1982280~1985655	1981742~1987739
Pm000315	Pm1	+	1990464~1992098	1989407~1992423
Pm000316	Pm1	+	2004686~2007768	2004034~2008080
Pm000317	Pm1	+	2009734~2012337	2009111~2012664
Pm000318	Pm1	-	2012946~2022469	2012770~2025712
Pm000319	Pm1	-	2023600~2025361	2023383~2025361
Pm000321	Pm1	+	2031001~2032496	2030923~2033174
Pm000322	Pm1	-	2033042~2034362	2030939~2034541
Pm000324	Pm1	+	2046271~2049969	2046238~2050047
Pm000325	Pm1	+	2051024~2054139	2050990~2060564
Pm000327	Pm1	+	2059803~2060462	2059803~2060564
Pm000328	Pm1	-	2060861~2071185	2060861~2071419
Pm000329	Pm1	+	2081241~2083782	2079357~2082946
Pm000330	Pm1	+	2084857~2088040	2079086~2088359
Pm000331	Pm1	-	2089294~2090387	2088889~2093695
Pm000332	Pm1	-	2096672~2099049	2096430~2100217
Pm000333	Pm1	+	2101967~2103809	2101687~2103908
Pm000334	Pm1	-	2105035~2109077	2105035~2109340
Pm000337	Pm1	+	2119300~2122520	2119298~2122752
Pm000338	Pm1	+	2128056~2131201	2127498~2131441
Pm000339	Pm1	+	2132437~2136150	2132283~2138471
Pm000340	Pm1	-	2136448~2138334	2134856~2138528
Pm000341	Pm1	-	2139154~2141014	2138835~2141209
Pm000342	Pm1	-	2143394~2145678	2143113~2145911
Pm000343	Pm1	+	2149024~2154942	2148943~2155492
Pm000344	Pm1	-	2156051~2158401	2154537~2158813
Pm000345	Pm1	-	2160175~2163059	2159977~2163167
Pm000347	Pm1	+	2168029~2170286	2167563~2172489
Pm000348	Pm1	-	2171205~2172998	2170987~2173780
Pm000349	Pm1	-	2174375~2175587	2174106~2176139
Pm000351	Pm1	-	2177352~2180194	2176848~2184868
Pm000353	Pm1	-	2189273~2197492	2188746~2203083
Pm000354	Pm1	-	2199202~2199803	2198969~2203216
Pm000362	Pm1	+	2266021~2267334	2264772~2267812
Pm000363	Pm1	+	2268975~2272635	2268843~2272972
Pm000364	Pm1	+	2274484~2278142	2274015~2279720
Pm000365	Pm1	-	2278671~2283421	2278354~2284206
Pm000366	Pm1	+	2287356~2289774	2285895~2290180
Pm000367	Pm1	-	2291476~2294354	2291349~2294616
Pm000368	Pm1	+	2295742~2298270	2295460~2298605
Pm000369	Pm1	+	2300897~2303070	2300568~2303404
Pm000370	Pm1	+	2308988~2312395	2308614~2312395
Pm000371	Pm1	-	2313448~2317253	2311872~2317253
Pm000374	Pm1	-	2333094~2333996	2333076~2334246
Pm000375	Pm1	-	2334925~2341675	2308724~2380692
Pm000377	Pm1	+	2358397~2365954	2356893~2366177
Pm000379	Pm1	-	2374957~2375751	2373783~2376301
Pm000388	Pm1	-	2411461~2413331	2411291~2414571
Pm000391	Pm1	+	2437659~2440869	2414814~2441399
Pm000392	Pm1	-	2445626~2446073	2414823~2482803
Pm000396	Pm1	+	2465709~2474535	2465247~2474742
Pm000397	Pm1	+	2475144~2479444	2474924~2480077
Pm000399	Pm1	-	2484066~2488637	2483850~2488917
Pm000401	Pm1	-	2491531~2491944	2489580~2492136
Pm000402	Pm1	-	2498166~2498408	2497711~2498618
Pm000403	Pm1	-	2500798~2501010	2500182~2501268
Pm000404	Pm1	+	2502808~2509914	2502567~2510280
Pm000407	Pm1	-	2518965~2519639	2518800~2520516
Pm000409	Pm1	-	2538977~2540731	2518800~2567435
Pm000411	Pm1	+	2555527~2561223	2518807~2566613
Pm000414	Pm1	+	2571332~2575098	2571045~2575098
Pm000416	Pm1	+	2579282~2582866	2578492~2583117
Pm000418	Pm1	+	2588520~2594577	2588065~2594747
Pm000421	Pm1	-	2597218~2610385	2597084~2610685
Pm000422	Pm1	+	2612775~2613440	2612444~2615286
Pm000424	Pm1	-	2614741~2617625	2612532~2617778
Pm000426	Pm1	+	2621645~2624471	2618590~2625134
Pm000427	Pm1	+	2626001~2630064	2625508~2630165
Pm000428	Pm1	-	2631708~2633233	2631495~2634319
Pm000429	Pm1	+	2636453~2637880	2635595~2638254
Pm000430	Pm1	+	2647896~2655012	2646519~2658016
Pm000432	Pm1	-	2657741~2662080	2653306~2662397
Pm000438	Pm1	+	2700547~2707926	2700282~2708339
Pm000439	Pm1	+	2704668~2707926	2704668~2708339
Pm000440	Pm1	-	2709447~2716445	2708538~2716483
Pm000444	Pm1	-	2736177~2740321	2736014~2740321
Pm000445	Pm1	+	2756743~2759360	2756743~2759495
Pm000447	Pm1	-	2772601~2774647	2765999~2775647
Pm000449	Pm1	-	2787631~2789091	2787564~2789091
Pm000453	Pm1	-	2805201~2811600	2791238~2812523
Pm000454	Pm1	-	2815661~2820524	2815264~2821253
Pm000461	Pm1	+	2885309~2886733	2884841~2890494
Pm000462	Pm1	-	2888058~2888923	2887413~2890560
Pm000463	Pm1	-	2897095~2900633	2895711~2900730
Pm000464	Pm1	-	2902404~2916314	2901481~2917289
Pm000465	Pm1	+	2928627~2934288	2928623~2935039
Pm000467	Pm1	+	2941704~2945443	2941678~2945578
Pm000468	Pm1	+	2946931~2947856	2946576~2948305
Pm000469	Pm1	-	2950057~2952090	2948538~2952224
Pm000470	Pm1	+	2957270~2962066	2957092~2962303
Pm000471	Pm1	+	2964639~2966773	2964421~2966954
Pm000472	Pm1	-	2975522~2980181	2975092~2980615
Pm000476	Pm1	+	3002931~3003452	3001380~3003913
Pm000477	Pm1	-	3004645~3005205	3004293~3007332
Pm000481	Pm1	+	3027330~3028892	3027067~3029306
Pm000482	Pm1	-	3030413~3033408	3030337~3033408
Pm000485	Pm1	-	3047074~3049982	3046536~3050255
Pm000486	Pm1	-	3051429~3054259	3051053~3058385
Pm000487	Pm1	-	3054841~3055020	3054707~3058385
Pm000488	Pm1	-	3059540~3063179	3059240~3063499
Pm000489	Pm1	-	3066638~3069786	3065591~3070110
Pm000490	Pm1	-	3072000~3074906	3071143~3076902
Pm000491	Pm1	-	3083662~3084138	3082457~3086878
Pm000494	Pm1	-	3091189~3092762	3090816~3092873
Pm000495	Pm1	-	3094674~3096795	3094504~3096990
Pm000496	Pm1	-	3102824~3107323	3098269~3108214
Pm000497	Pm1	-	3109839~3114056	3109119~3115478
Pm000500	Pm1	+	3121744~3124640	3121566~3128748
Pm000501	Pm1	+	3125501~3128296	3125501~3128748
Pm000503	Pm1	+	3139692~3141363	3138182~3141674
Pm000504	Pm1	+	3142952~3144135	3142347~3144167
Pm000505	Pm1	+	3144973~3150793	3142284~3158933
Pm000506	Pm1	+	3156772~3158493	3144740~3158933
Pm000508	Pm1	+	3161862~3166940	3161523~3167036
Pm000509	Pm1	+	3168179~3173036	3167824~3173459
Pm000510	Pm1	+	3174192~3176363	3173953~3178797
Pm000511	Pm1	-	3176994~3178706	3176805~3178835
Pm000512	Pm1	+	3180330~3183518	3180113~3183565
Pm000513	Pm1	-	3184089~3187443	3183979~3187450
Pm000514	Pm1	+	3193365~3194257	3193086~3194471
Pm000515	Pm1	-	3195374~3207439	3194842~3207783
Pm000516	Pm1	+	3208995~3211052	3208333~3211294
Pm000518	Pm1	-	3215837~3221390	3215488~3221897
Pm000519	Pm1	-	3222453~3225545	3222331~3223091
Pm000520	Pm1	-	3226816~3229891	3222331~3230083
Pm000521	Pm1	-	3231186~3234815	3230832~3234915
Pm000523	Pm1	-	3249681~3253001	3249483~3253072
Pm000524	Pm1	+	3255009~3256511	3254897~3256747
Pm000526	Pm1	-	3258529~3260954	3256961~3261465
Pm000528	Pm1	+	3266695~3269934	3266658~3270108
Pm000530	Pm1	-	3288261~3292506	3288006~3292674
Pm000531	Pm1	-	3294041~3299549	3292995~3299972
Pm000532	Pm1	+	3300616~3311523	3300095~3312757
Pm000533	Pm1	-	3313915~3314781	3312101~3315048
Pm000534	Pm1	+	3319773~3320434	3319451~3321162
Pm000538	Pm1	-	3329339~3332565	3328864~3332645
Pm000539	Pm1	+	3337832~3338926	3337369~3339397
Pm000540	Pm1	+	3347063~3349208	3346311~3350034
Pm000542	Pm1	-	3357572~3359854	3356978~3360359
Pm000543	Pm1	+	3374285~3378086	3374285~3378693
Pm000544	Pm1	+	3380936~3385764	3380822~3387490
Pm000545	Pm1	-	3386111~3387040	3385260~3387659
Pm000546	Pm1	+	3390178~3391635	3388939~3391957
Pm000547	Pm1	+	3392292~3392729	3392072~3401143
Pm000548	Pm1	+	3402737~3405941	3402658~3405941
Pm000549	Pm1	-	3407467~3410230	3407370~3410230
Pm000550	Pm1	+	3411421~3413637	3411421~3413784
Pm000551	Pm1	+	3414209~3415911	3414209~3416135
Pm000553	Pm1	-	3416957~3418783	3416601~3418895
Pm000554	Pm1	+	3421485~3428535	3419655~3432090
Pm000556	Pm1	+	3432840~3434240	3432606~3437367
Pm000557	Pm1	-	3434485~3436944	3432517~3437427
Pm000558	Pm1	-	3440274~3441906	3438310~3442084
Pm000559	Pm1	+	3445285~3449518	3445197~3449973
Pm000560	Pm1	+	3459193~3469431	3459039~3469819
Pm000562	Pm1	-	3477106~3480173	3476736~3480228
Pm000563	Pm1	+	3483420~3484887	3483184~3485641
Pm000564	Pm1	+	3487175~3489252	3486569~3489677
Pm000565	Pm1	+	3490982~3495844	3490578~3496212
Pm000567	Pm1	-	3499314~3501034	3499144~3501034
Pm000568	Pm1	+	3502435~3505548	3502200~3505916
Pm000569	Pm1	+	3506701~3509477	3506375~3509727
Pm000570	Pm1	+	3510523~3511461	3510068~3513399
Pm000571	Pm1	+	3513825~3516844	3513519~3517055
Pm000572	Pm1	+	3518021~3521220	3518021~3521610
Pm000573	Pm1	+	3522176~3524979	3522013~3527918
Pm000575	Pm1	-	3532052~3534437	3531680~3534809
Pm000576	Pm1	+	3540890~3544813	3540501~3545070
Pm000578	Pm1	+	3553781~3555676	3552589~3556174
Pm000579	Pm1	-	3557072~3559500	3557072~3559593
Pm000581	Pm1	-	3573110~3575171	3572861~3575650
Pm000582	Pm1	-	3581528~3586060	3581292~3586596
Pm000583	Pm1	+	3588285~3589953	3588285~3590444
Pm000584	Pm1	-	3591048~3594235	3590587~3595160
Pm000587	Pm1	-	3603623~3603955	3603369~3605220
Pm000590	Pm1	+	3615153~3618604	3612128~3618956
Pm000591	Pm1	+	3621612~3624835	3621536~3625110
Pm000592	Pm1	-	3626888~3630246	3626572~3630776
Pm000593	Pm1	+	3652561~3654318	3652455~3654774
Pm000594	Pm1	+	3660094~3673722	3659507~3674243
Pm000595	Pm1	+	3675800~3678796	3675630~3679192
Pm000596	Pm1	+	3682225~3685706	3681045~3686477
Pm000597	Pm1	+	3687648~3690963	3687471~3691302
Pm000598	Pm1	+	3693505~3695472	3693420~3695769
Pm000600	Pm1	+	3705065~3713139	3704861~3713268
Pm000601	Pm1	+	3715926~3716771	3715383~3716914
Pm000603	Pm1	-	3721643~3723588	3721643~3723784
Pm000604	Pm1	+	3729962~3731268	3729430~3731403
Pm000605	Pm1	+	3736358~3738465	3736238~3738705
Pm000606	Pm1	+	3741690~3745111	3741147~3745397
Pm000607	Pm1	-	3748796~3750256	3748531~3750664
Pm000610	Pm1	-	3758675~3761478	3758390~3761517
Pm000613	Pm1	+	3774276~3776314	3773509~3776654
Pm000614	Pm1	+	3779211~3782791	3778758~3783308
Pm000615	Pm1	-	3783810~3789350	3783561~3789350
Pm000616	Pm1	-	3793248~3793991	3792769~3794255
Pm000617	Pm1	-	3812218~3816022	3811845~3816736
Pm000619	Pm1	-	3829237~3830756	3828289~3830756
Pm000620	Pm1	-	3831717~3833265	3831325~3833265
Pm000623	Pm1	-	3844946~3845422	3844337~3851561
Pm000626	Pm1	+	3866929~3869130	3828305~3914715
Pm000631	Pm1	+	3887544~3887975	3887544~3888451
Pm000633	Pm1	-	3890805~3892321	3831325~3892522
Pm000635	Pm1	-	3911666~3913148	3895464~3918194
Pm000644	Pm1	+	3945701~3946375	3945701~3946560
Pm000645	Pm1	-	3951552~3952877	3951344~3953961
Pm000647	Pm1	-	3969657~3971611	3969187~3971879
Pm000648	Pm1	+	3975052~3975845	3974845~3976123
Pm000649	Pm1	+	3977179~3980146	3976667~3980146
Pm000650	Pm1	-	3981366~3983147	3980842~3983802
Pm000651	Pm1	-	3985576~3987200	3984921~3987377
Pm000652	Pm1	-	3988059~3991639	3987821~3991932
Pm000653	Pm1	-	3992500~3996234	3992208~3996234
Pm000654	Pm1	-	3997030~3998807	3996815~3998987
Pm000655	Pm1	-	4000410~4001426	3999857~4001680
Pm000656	Pm1	+	4004514~4006221	4003916~4010301
Pm000657	Pm1	-	4007011~4008162	4003916~4010301
Pm000658	Pm1	+	4012524~4016716	4012406~4017037
Pm000660	Pm1	+	4018100~4019940	4018100~4020256
Pm000661	Pm1	+	4023164~4025279	4022930~4026368
Pm000662	Pm1	-	4025810~4026079	4023025~4026246
Pm000663	Pm1	+	4028007~4032282	4027241~4032498
Pm000664	Pm1	-	4033411~4034999	4033009~4035473
Pm000666	Pm1	-	4053799~4056339	4053729~4056339
Pm000667	Pm1	-	4063437~4064949	4053729~4064958
Pm000674	Pm1	-	4091910~4093037	4090921~4093037
Pm000676	Pm1	-	4127934~4130196	4090921~4130904
Pm000677	Pm1	-	4132730~4134649	4113640~4134649
Pm000678	Pm1	-	4141227~4144123	4140789~4144123
Pm000679	Pm1	-	4145893~4147775	4113640~4147799
Pm000681	Pm1	-	4160939~4163597	4160629~4171203
Pm000682	Pm1	-	4165995~4168045	4164872~4171184
Pm000683	Pm1	+	4173325~4177875	4172956~4178424
Pm000685	Pm1	+	4181181~4184875	4181035~4185383
Pm000686	Pm1	+	4186116~4188729	4185919~4188729
Pm000687	Pm1	-	4189923~4191788	4185909~4194271
Pm000689	Pm1	+	4199546~4203133	4199436~4203430
Pm000690	Pm1	-	4204774~4206913	4204258~4207327
Pm000692	Pm1	+	4211523~4213169	4210814~4216234
Pm000693	Pm1	-	4215536~4216174	4213342~4216234
Pm000695	Pm1	-	4220575~4228044	4219987~4228714
Pm000697	Pm1	+	4246427~4248970	4245594~4249247
Pm000698	Pm1	+	4249644~4251511	4249568~4251511
Pm000700	Pm1	+	4254250~4256763	4254239~4256972
Pm000705	Pm1	+	4281294~4286485	4281081~4287125
Pm000706	Pm1	-	4291431~4292192	4288210~4292767
Pm000707	Pm1	+	4296222~4301522	4295984~4301619
Pm000708	Pm1	+	4302737~4304889	4302221~4305129
Pm000709	Pm1	+	4307563~4309148	4306724~4309460
Pm000710	Pm1	-	4313116~4315283	4312788~4315770
Pm000711	Pm1	+	4317198~4318888	4317050~4320704
Pm000712	Pm1	-	4321088~4323163	4320753~4323436
Pm000713	Pm1	-	4326289~4328412	4326031~4328880
Pm000714	Pm1	-	4330094~4332148	4329905~4332674
Pm000715	Pm1	-	4333481~4335936	4326031~4336470
Pm000716	Pm1	-	4342455~4344551	4342147~4353000
Pm000718	Pm1	-	4357727~4360138	4357468~4367951
Pm000719	Pm1	-	4365413~4367629	4364991~4367940
Pm000720	Pm1	-	4372994~4376562	4372701~4378187
Pm000721	Pm1	-	4386614~4391816	4385866~4391917
Pm000723	Pm1	+	4394913~4397190	4394537~4397543
Pm000724	Pm1	-	4398457~4400867	4397934~4401107
Pm000726	Pm1	+	4406534~4410239	4406125~4410543
Pm000727	Pm1	+	4413120~4414849	4413032~4415208
Pm000728	Pm1	+	4422882~4425953	4422779~4425953
Pm000729	Pm1	+	4434955~4440037	4434413~4440207
Pm000730	Pm1	+	4441944~4445038	4433145~4445232
Pm000734	Pm1	+	4457674~4457847	4455304~4460014
Pm000736	Pm1	+	4461784~4464553	4461383~4464843
Pm000737	Pm1	+	4470077~4473419	4470002~4475104
Pm000738	Pm1	-	4474211~4477112	4472191~4477295
Pm000739	Pm1	+	4483251~4486247	4483049~4487266
Pm000741	Pm1	-	4491022~4492983	4490247~4493176
Pm000742	Pm1	+	4500095~4509164	4498195~4509604
Pm000743	Pm1	+	4512619~4514352	4511924~4514457
Pm000746	Pm1	-	4520558~4534831	4514571~4535275
Pm000747	Pm1	+	4536478~4537512	4536411~4538448
Pm000751	Pm1	-	4548346~4550828	4548014~4551249
Pm000752	Pm1	+	4555422~4556329	4555422~4556425
Pm000753	Pm1	+	4562403~4564029	4561613~4564606
Pm000754	Pm1	-	4567901~4571727	4567752~4571838
Pm000757	Pm1	+	4583922~4588064	4583168~4598729
Pm000761	Pm1	-	4602413~4607972	4602070~4608512
Pm000764	Pm1	+	4629769~4632297	4629566~4634071
Pm000765	Pm1	-	4640477~4643514	4639579~4643569
Pm000766	Pm1	+	4653244~4653435	4652978~4670715
Pm000767	Pm1	-	4667589~4670099	4652944~4670733
Pm000772	Pm1	-	4685519~4687105	4685519~4726464
Pm000774	Pm1	+	4701936~4705961	4701861~4706064
Pm000777	Pm1	+	4720140~4724086	4701853~4724086
Pm000784	Pm1	+	4782837~4787481	4780606~4789317
Pm000785	Pm1	-	4788904~4796405	4786912~4796405
Pm000786	Pm1	-	4797715~4800013	4797580~4801027
Pm000787	Pm1	-	4809025~4813245	4808537~4813292
Pm000788	Pm1	-	4816968~4818317	4814875~4818775
Pm000789	Pm1	-	4825520~4827401	4825520~4827588
Pm000790	Pm1	+	4836507~4837500	4836050~4837500
Pm000791	Pm1	-	4842043~4843549	4841952~4843550
Pm000792	Pm1	+	4847544~4848691	4847316~4849099
Pm000793	Pm1	-	4856382~4857785	4854318~4861195
Pm000797	Pm1	-	4876083~4879473	4875317~4879473
Pm000799	Pm1	-	4888122~4889838	4886881~4892874
Pm000800	Pm1	-	4890648~4892628	4890648~4892714
Pm000801	Pm1	-	4896871~4901909	4896244~4902245
Pm000803	Pm1	+	4906536~4908572	4906341~4908844
Pm000805	Pm1	-	4911256~4913328	4911056~4913328
Pm000806	Pm1	+	4925471~4927630	4925398~4927832
Pm000807	Pm1	+	4928056~4928415	4928056~4930569
Pm000808	Pm1	-	4930011~4932010	4926776~4932019
Pm000809	Pm1	-	4934816~4935953	4934449~4936147
Pm000810	Pm1	+	4949280~4949990	4948847~4950252
Pm000811	Pm1	+	4954330~4957365	4953948~4957988
Pm000812	Pm1	+	4961980~4965534	4961365~4965850
Pm000813	Pm1	-	4966445~4969867	4966250~4969933
Pm000814	Pm1	-	4972305~4979376	4972305~4979597
Pm000818	Pm1	+	4995582~4998032	4995075~4998324
Pm000819	Pm1	-	5000112~5002642	4999855~5004029
Pm000820	Pm1	-	5010376~5011030	5010153~5011374
Pm000823	Pm1	-	5022099~5025036	5021467~5026689
Pm000824	Pm1	-	5027803~5032311	5020184~5051777
Pm000825	Pm1	-	5034673~5038963	5034517~5041360
Pm000829	Pm1	+	5054594~5055044	5050843~5055221
Pm000830	Pm1	+	5060054~5060817	5059945~5060988
Pm000831	Pm1	-	5063236~5064806	5062319~5067336
Pm000832	Pm1	-	5071848~5072491	5071642~5072792
Pm000833	Pm1	+	5076747~5078975	5076747~5079384
Pm000835	Pm1	+	5086449~5086895	5086394~5086989
Pm000839	Pm1	+	5096486~5099138	5096310~5100557
Pm000840	Pm1	+	5104304~5106195	5104199~5106597
Pm000841	Pm1	-	5107160~5111457	5106838~5116101
Pm000843	Pm1	-	5117807~5119733	5117807~5119801
Pm000844	Pm1	+	5122435~5122706	5122224~5124285
Pm000845	Pm1	-	5125893~5129959	5125502~5130392
Pm000847	Pm1	-	5137470~5141315	5137083~5141763
Pm000848	Pm1	+	5142054~5142780	5141983~5146305
Pm000849	Pm1	-	5144317~5146496	5143401~5146548
Pm000851	Pm1	+	5154343~5154656	5152392~5154656
Pm000853	Pm1	-	5163254~5167478	5160392~5167912
Pm000855	Pm1	+	5176509~5177438	5176022~5179716
Pm000856	Pm1	+	5183278~5183728	5181725~5183966
Pm000857	Pm1	-	5184830~5187315	5184660~5187368
Pm000859	Pm1	-	5188502~5190202	5188161~5190202
Pm000862	Pm1	+	5230971~5232260	5230971~5232542
Pm000863	Pm1	-	5237962~5243273	5237548~5243486
Pm000866	Pm1	+	5254041~5256485	5253908~5256789
Pm000867	Pm1	+	5263792~5266803	5263552~5267399
Pm000868	Pm1	-	5268861~5270471	5268793~5270471
Pm000870	Pm1	+	5285058~5287081	5283920~5287387
Pm000871	Pm1	+	5289304~5295047	5288901~5296250
Pm000872	Pm1	-	5295445~5296831	5292840~5297034
Pm000873	Pm1	-	5300418~5303333	5300051~5303533
Pm000874	Pm1	-	5312024~5313289	5310702~5313318
Pm000875	Pm1	+	5319069~5322435	5318380~5322523
Pm000876	Pm1	+	5323802~5325797	5323030~5326149
Pm000877	Pm1	+	5329572~5330458	5329249~5331004
Pm000878	Pm1	+	5332166~5332599	5329249~5333105
Pm000879	Pm1	+	5333597~5335668	5333351~5335929
Pm000880	Pm1	-	5336682~5338575	5336313~5338766
Pm000885	Pm1	-	5348572~5349540	5348417~5350041
Pm000889	Pm1	-	5365402~5367320	5365259~5367662
Pm000890	Pm1	+	5371797~5373506	5371777~5376096
Pm000892	Pm1	-	5377749~5380670	5377297~5380806
Pm000895	Pm1	+	5395338~5398090	5395284~5398374
Pm000896	Pm1	+	5407520~5409998	5406717~5410394
Pm000897	Pm1	-	5411536~5414060	5411248~5414188
Pm000898	Pm1	-	5422915~5423295	5422299~5423427
Pm000899	Pm1	+	5428999~5432823	5427440~5433484
Pm000900	Pm1	+	5435518~5438478	5435144~5438923
Pm000902	Pm1	+	5448189~5450384	5447766~5450461
Pm000904	Pm1	-	5462026~5464302	5461567~5464689
Pm000905	Pm1	+	5470253~5470678	5468397~5472503
Pm000907	Pm1	+	5485067~5489250	5484566~5489570
Pm000908	Pm1	-	5490413~5492731	5489853~5493118
Pm000909	Pm1	-	5504913~5507966	5504758~5536538
Pm000913	Pm1	+	5560131~5560340	5559771~5560558
Pm000914	Pm1	-	5564676~5566124	5564417~5567169
Pm000916	Pm1	+	5573106~5573858	5569960~5575489
Pm000917	Pm1	-	5574386~5577263	5564417~5594289
Pm000918	Pm1	+	5592370~5593822	5591126~5594267
Pm000919	Pm1	-	5596438~5597409	5594423~5597868
Pm000920	Pm1	-	5598708~5600743	5598517~5600772
Pm000921	Pm1	+	5604366~5610578	5604138~5611301
Pm000922	Pm1	-	5611673~5626529	5610476~5627451
Pm000923	Pm1	-	5629724~5633567	5629414~5633725
Pm000924	Pm1	-	5637583~5644228	5637583~5690427
Pm000928	Pm1	+	5654708~5655302	5654699~5655422
Pm000931	Pm1	+	5686284~5687239	5639730~5690384
Pm000932	Pm1	-	5689815~5690210	5688638~5690413
Pm000934	Pm1	+	5696544~5698372	5696377~5700153
Pm000936	Pm1	-	5711477~5717086	5711306~5717136
Pm000937	Pm1	+	5717408~5718895	5717270~5719588
Pm000938	Pm1	-	5726731~5727951	5726081~5728035
Pm000939	Pm1	-	5737367~5742105	5735827~5742367
Pm000940	Pm1	-	5743729~5744237	5743589~5756668
Pm000941	Pm1	-	5748583~5750415	5748383~5750503
Pm000942	Pm1	-	5755417~5755886	5755199~5756661
Pm000943	Pm1	+	5778506~5782400	5777209~5784322
Pm000944	Pm1	-	5784476~5786056	5781697~5786056
Pm000949	Pm1	+	5816367~5822552	5816130~5824254
Pm000953	Pm1	+	5837820~5838560	5836725~5840536
Pm000954	Pm1	-	5838939~5841936	5838939~5842507
Pm000955	Pm1	+	5848846~5851599	5847097~5852930
Pm000957	Pm1	+	5856285~5859500	5856285~5859851
Pm000958	Pm1	-	5862489~5864306	5862226~5864306
Pm000959	Pm1	+	5871664~5875598	5871571~5879138
Pm000960	Pm1	-	5877164~5877841	5875480~5879194
Pm000961	Pm1	+	5881580~5905583	5881267~5905583
Pm000965	Pm1	-	5924973~5927670	5924773~5927670
Pm000966	Pm1	-	5929065~5930985	5928693~5931264
Pm000967	Pm1	-	5935174~5937876	5934871~5937876
Pm000971	Pm1	+	6008849~6015599	6007643~6016907
Pm000972	Pm1	+	6025929~6027749	6025797~6031439
Pm000974	Pm1	-	6036646~6040080	6036293~6040550
Pm000975	Pm1	-	6051733~6054719	6051287~6054969
Pm000976	Pm1	-	6058437~6058655	6057942~6058855
Pm000978	Pm1	+	6067309~6067551	6067087~6068557
Pm000983	Pm1	-	6124319~6125544	6123969~6127168
Pm000985	Pm1	-	6135294~6142137	6134999~6143638
Pm000987	Pm1	+	6152545~6161009	6148387~6163730
Pm000988	Pm1	-	6164711~6167291	6164175~6167404
Pm000989	Pm1	-	6170019~6174538	6168705~6174800
Pm000990	Pm1	+	6175845~6177187	6175339~6179691
Pm000991	Pm1	-	6178106~6179596	6177803~6179779
Pm000992	Pm1	-	6180355~6184169	6179891~6184336
Pm000993	Pm1	+	6187319~6192817	6186497~6193619
Pm000994	Pm1	-	6194222~6200089	6187512~6200706
Pm000995	Pm1	-	6208888~6213489	6208638~6213729
Pm000996	Pm1	+	6226082~6233156	6225905~6233512
Pm000998	Pm1	-	6240155~6240820	6236825~6240902
Pm001000	Pm1	+	6251735~6254600	6251466~6256439
Pm001002	Pm1	+	6281256~6283088	6280638~6283551
Pm001009	Pm1	+	6321988~6325700	6321632~6326140
Pm001010	Pm1	-	6327941~6328432	6326267~6328598
Pm001011	Pm1	+	6336693~6343061	6336079~6347596
Pm001015	Pm1	-	6370193~6373581	6369935~6373581
Pm001016	Pm1	+	6383861~6389210	6382519~6389635
Pm001017	Pm1	+	6395557~6396690	6394717~6397261
Pm001018	Pm1	+	6400520~6402614	6400250~6403063
Pm001019	Pm1	+	6404803~6410389	6404707~6410606
Pm001020	Pm1	+	6415799~6420430	6415421~6420648
Pm001022	Pm1	+	6426453~6428407	6426453~6428733
Pm001023	Pm1	+	6432401~6436248	6431598~6436248
Pm001026	Pm1	-	6446797~6447288	6446499~6447602
Pm001027	Pm1	-	6450594~6454690	6450103~6454855
Pm001028	Pm1	-	6456769~6460052	6456626~6462657
Pm001029	Pm1	+	6465189~6466754	6465094~6467289
Pm001031	Pm1	-	6473205~6474709	6472852~6474820
Pm001032	Pm1	-	6480043~6480543	6477477~6480715
Pm001034	Pm1	+	6489909~6490409	6489827~6490921
Pm001035	Pm1	+	6494551~6502050	6494151~6502313
Pm001036	Pm1	+	6511148~6513957	6510804~6514130
Pm001037	Pm1	+	6524197~6530678	6523240~6530788
Pm001038	Pm1	-	6534467~6536497	6534231~6537312
Pm001039	Pm1	+	6543221~6544594	6543116~6544729
Pm001040	Pm1	-	6551255~6563578	6550873~6563578
Pm001041	Pm1	-	6585357~6589372	6584997~6589406
Pm001042	Pm1	-	6603675~6607522	6603544~6608474
Pm001043	Pm1	-	6613544~6617730	6612779~6623028
Pm001044	Pm1	-	6619277~6622913	6619087~6623034
Pm001045	Pm1	-	6626132~6626408	6625941~6626428
Pm001046	Pm1	-	6627727~6631961	6627029~6634817
Pm001047	Pm1	-	6636331~6640852	6635956~6641126
Pm001049	Pm1	-	6664880~6682928	6664524~6683974
Pm001053	Pm1	-	6703438~6712046	6703095~6712219
Pm001057	Pm1	-	6754856~6760716	6754488~6761910
Pm001066	Pm1	+	6827714~6829030	6826969~6830194
Pm001067	Pm1	-	6832355~6834891	6829589~6837268
Pm001068	Pm1	+	6838311~6839544	6837986~6841681
Pm001069	Pm1	-	6840887~6844167	6840754~6846299
Pm001070	Pm1	-	6849928~6859791	6849763~6860033
Pm001071	Pm1	+	6865506~6865865	6865271~6869246
Pm001072	Pm1	-	6866001~6868151	6865248~6869455
Pm001073	Pm1	+	6869800~6876164	6869708~6876164
Pm001074	Pm1	+	6887178~6892299	6886306~6894499
Pm001075	Pm1	-	6897227~6898579	6896308~6898604
Pm001079	Pm1	+	6932639~6933067	6927761~6933579
Pm001082	Pm1	-	6971507~6973904	6969486~6973928
Pm001084	Pm1	-	6977911~6982659	6977725~6982819
Pm001085	Pm1	+	6994324~7001729	6993056~7001908
Pm001087	Pm1	+	7008185~7013297	7008025~7013696
Pm001093	Pm1	-	7040314~7043984	7039886~7044350
Pm001096	Pm1	-	7074099~7075796	7073845~7075817
Pm001103	Pm1	-	7145407~7147640	7144982~7147805
Pm001104	Pm1	+	7152590~7156650	7152489~7157357
Pm001106	Pm1	+	7174687~7176865	7174202~7177028
Pm001107	Pm1	-	7177387~7181100	7177165~7181709
Pm001108	Pm1	+	7184434~7185226	7184431~7187053
Pm001109	Pm1	-	7185783~7188538	7185022~7188655
Pm001110	Pm1	-	7191909~7194626	7191611~7194757
Pm001120	Pm1	+	7279881~7281501	7279792~7281767
Pm001122	Pm1	+	7291667~7292818	7291564~7313923
Pm001123	Pm1	-	7297556~7304175	7291579~7314092
Pm001124	Pm1	+	7313354~7313845	7313192~7322267
Pm001126	Pm1	-	7324730~7326425	7324266~7327370
Pm001128	Pm1	+	7343307~7346002	7337373~7346002
Pm001130	Pm1	+	7348647~7350144	7348618~7352376
Pm001134	Pm1	+	7366281~7370270	7365558~7370674
Pm001135	Pm1	+	7373580~7374023	7373448~7374618
Pm001145	Pm1	+	7426375~7429474	7425915~7429854
Pm001147	Pm1	-	7432966~7435759	7432148~7436070
Pm001148	Pm1	+	7439768~7441893	7439727~7445791
Pm001150	Pm1	+	7454126~7455167	7454034~7455829
Pm001151	Pm1	-	7458438~7466389	7457961~7466633
Pm001152	Pm1	+	7472757~7476282	7472122~7476890
Pm001155	Pm1	-	7505116~7509831	7504034~7509881
Pm001158	Pm1	+	7517986~7521058	7517817~7524741
Pm001160	Pm1	+	7548916~7549845	7548741~7549845
Pm001161	Pm1	-	7555161~7558132	7554876~7558294
Pm001163	Pm1	-	7581162~7588185	7580789~7588357
Pm001165	Pm1	+	7605548~7605982	7605358~7610335
Pm001166	Pm1	-	7606630~7609969	7605479~7613305
Pm001168	Pm1	-	7614476~7615444	7614227~7615683
Pm001169	Pm1	-	7616881~7623978	7616297~7624284
Pm001170	Pm1	+	7633247~7639104	7633162~7639241
Pm001172	Pm1	+	7650211~7655002	7649242~7655206
Pm001174	Pm1	-	7662018~7662934	7662018~7663106
Pm001175	Pm1	-	7671610~7672625	7671354~7673043
Pm001176	Pm1	-	7674001~7682364	7674001~7682491
Pm001177	Pm1	+	7686003~7691642	7685177~7693355
Pm001179	Pm1	-	7701075~7716713	7700709~7716967
Pm001180	Pm1	+	7720492~7728955	7720354~7732664
Pm001183	Pm1	+	7756184~7759766	7756158~7759892
Pm001185	Pm1	+	7776031~7786850	7775870~7787153
Pm001186	Pm1	+	7801204~7807707	7801097~7807707
Pm001190	Pm1	-	7832589~7836240	7832260~7836727
Pm001192	Pm1	-	7852853~7856257	7852684~7856325
Pm001193	Pm1	+	7877751~7883708	7877751~7883819
Pm001196	Pm1	+	7905451~7909814	7905451~7910019
Pm001197	Pm1	-	7912114~7916427	7910406~7916563
Pm001198	Pm1	+	7917469~7924408	7917402~7925013
Pm001199	Pm1	-	7924603~7925845	7924003~7925909
Pm001200	Pm1	-	7926799~7928822	7926557~7929525
Pm001201	Pm1	-	7932490~7937145	7932380~7937145
Pm001203	Pm1	-	7948222~7952945	7947877~7952945
Pm001205	Pm1	+	7966696~7969941	7966337~7970448
Pm001206	Pm1	+	7976573~7978413	7974718~7978912
Pm001207	Pm1	+	7985726~7990639	7985483~7990798
Pm001210	Pm1	+	8001914~8015902	8001571~8016014
Pm001211	Pm1	-	8016729~8017625	8016536~8017908
Pm001212	Pm1	-	8019667~8027288	8019070~8027771
Pm001213	Pm1	+	8040631~8044007	8040333~8044709
Pm001216	Pm1	-	8077262~8081516	8077017~8081655
Pm001217	Pm1	+	8113604~8118679	8113188~8119142
Pm001218	Pm1	-	8125150~8126285	8124465~8130135
Pm001221	Pm1	+	8162753~8164601	8162608~8166520
Pm001222	Pm1	-	8167821~8170768	8167479~8171223
Pm001225	Pm1	-	8189661~8203585	8189381~8203585
Pm001228	Pm1	+	8220109~8228142	8219878~8228453
Pm001229	Pm1	-	8232164~8232742	8231986~8232799
Pm001231	Pm1	-	8240549~8241370	8239889~8241916
Pm001234	Pm1	-	8264821~8273213	8264244~8273511
Pm001237	Pm1	+	8284749~8286291	8284276~8286595
Pm001243	Pm1	+	8321125~8325399	8320986~8325721
Pm001244	Pm1	+	8326171~8327199	8326074~8329973
Pm001245	Pm1	+	8336516~8337709	8336516~8337849
Pm001246	Pm1	+	8344857~8346000	8344857~8347501
Pm001247	Pm1	-	8346491~8347375	8346406~8347594
Pm001248	Pm1	-	8348349~8348915	8348120~8349035
Pm001254	Pm1	-	8406076~8411641	8405783~8411777
Pm001255	Pm1	-	8419950~8426328	8419718~8426362
Pm001257	Pm1	-	8433766~8435005	8433511~8435005
Pm001258	Pm1	+	8444193~8449119	8443989~8449177
Pm001259	Pm1	-	8449551~8456987	8449390~8456987
Pm001261	Pm1	+	8463753~8465060	8463592~8465322
Pm001262	Pm1	-	8465499~8472465	8463596~8472465
Pm001264	Pm1	+	8511783~8513072	8511640~8513253
Pm001265	Pm1	-	8513563~8520664	8511636~8520900
Pm001266	Pm1	-	8523496~8532323	8523496~8555936
Pm001268	Pm1	-	8548326~8555639	8523496~8556006
Pm001270	Pm1	-	8570824~8571146	8570568~8573646
Pm001272	Pm1	+	8592813~8599790	8592813~8600143
Pm001274	Pm1	+	8609380~8615195	8608740~8616660
Pm001275	Pm1	-	8617148~8618856	8616857~8624596
Pm001276	Pm1	-	8619661~8622925	8619373~8624316
Pm001278	Pm1	+	8638305~8642264	8637977~8642297
Pm001279	Pm1	+	8644485~8651728	8644318~8652408
Pm001283	Pm1	+	8683980~8684958	8683556~8687890
Pm001289	Pm1	+	8760625~8761812	8760177~8762006
Pm001294	Pm1	-	8791235~8792889	8790966~8793130
Pm001295	Pm1	+	8796534~8824329	8796198~8824749
Pm001296	Pm1	-	8825629~8828555	8825067~8828961
Pm001301	Pm1	+	8857966~8858350	8856814~8860808
Pm001302	Pm1	-	8859327~8863514	8856826~8863851
Pm001303	Pm1	-	8866494~8870144	8865367~8874971
Pm001306	Pm1	-	8887436~8890944	8887028~8890944
Pm001307	Pm1	-	8893206~8894295	8892845~8896693
Pm001311	Pm1	+	8930120~8933326	8929973~8933361
Pm001312	Pm1	+	8966344~8968278	8965675~8969264
Pm001313	Pm1	+	8970871~8972603	8969878~8972775
Pm001316	Pm1	+	8985519~8993935	8984442~8994149
Pm001317	Pm1	-	9000147~9006360	8999884~9006360
Pm001318	Pm1	-	9012953~9014208	9009468~9015204
Pm001320	Pm1	+	9035119~9039024	9034455~9039285
Pm001321	Pm1	+	9041550~9041942	9041465~9047024
Pm001322	Pm1	+	9049936~9051799	9049581~9052720
Pm001327	Pm1	-	9099164~9103106	9052482~9103324
Pm001328	Pm1	+	9109594~9110055	9107518~9110411
Pm001331	Pm1	-	9132224~9134339	9131754~9135612
Pm001332	Pm1	+	9135440~9136231	9131754~9136498
Pm001333	Pm1	-	9137092~9141755	9136759~9143625
Pm001334	Pm1	-	9150986~9162357	9150492~9162859
Pm001339	Pm1	-	9214425~9216689	9214296~9217417
Pm001340	Pm1	+	9228043~9231140	9225999~9236830
Pm001341	Pm1	+	9242221~9254807	9242221~9255165
Pm001342	Pm1	+	9256287~9259679	9255918~9260145
Pm001343	Pm1	+	9263082~9265592	9262993~9267430
Pm001345	Pm1	-	9288552~9288863	9288552~9289076
Pm001350	Pm1	-	9328827~9332260	9328517~9332295
Pm001352	Pm1	+	9378033~9384179	9377760~9384612
Pm001353	Pm1	+	9388405~9391847	9388199~9440522
Pm001359	Pm1	+	9479585~9481918	9437708~9482130
Pm001360	Pm1	+	9498162~9504492	9497888~9504728
Pm001361	Pm1	-	9505677~9511147	9505448~9511238
Pm001364	Pm1	+	9528065~9530698	9527981~9531892
Pm001365	Pm1	-	9532915~9542949	9532915~9543411
Pm001366	Pm1	+	9544211~9547531	9544196~9547855
Pm001367	Pm1	+	9549935~9550426	9549390~9550846
Pm001369	Pm1	+	9561690~9562982	9561119~9563324
Pm001374	Pm1	-	9593407~9595456	9592785~9595630
Pm001375	Pm1	-	9624046~9624222	9622719~9624419
Pm001386	Pm1	-	9669007~9669513	9668040~9669889
Pm001388	Pm1	+	9684426~9689022	9684164~9690782
Pm001389	Pm1	+	9708039~9716838	9708018~9717361
Pm001390	Pm1	-	9725349~9726705	9725138~9726781
Pm001391	Pm1	-	9735432~9738900	9734081~9739143
Pm001393	Pm1	-	9747995~9753006	9747665~9754114
Pm001397	Pm1	-	9768167~9774356	9767748~9774602
Pm001401	Pm1	-	9793486~9794979	9792482~9795064
Pm001402	Pm1	-	9820408~9821661	9818015~9821994
Pm001403	Pm1	-	9842010~9843159	9841670~9854529
Pm001408	Pm1	-	9881747~9882469	9877280~9882670
Pm001409	Pm1	+	9901508~9902387	9901508~9902936
Pm001412	Pm1	+	9907593~9909759	9907500~9909931
Pm001414	Pm1	-	9915794~9916423	9915379~9918783
Pm001418	Pm1	+	9925938~9926489	9925824~9928306
Pm001420	Pm1	+	9933868~9938641	9933557~9938921
Pm001422	Pm1	+	9943399~9944358	9942422~9946946
Pm001423	Pm1	-	9966441~9968971	9965737~10046710
Pm001424	Pm1	+	9976732~9979323	9973813~9979499
Pm001425	Pm1	+	9986706~9988950	9984016~9989089
Pm001428	Pm1	+	10015070~10015324	10009831~10015785
Pm001431	Pm1	+	10052827~10056514	9998147~10056744
Pm001432	Pm1	-	10055917~10056318	10054459~10056675
Pm001434	Pm1	+	10083350~10083814	10083312~10086547
Pm001435	Pm1	-	10085570~10087446	10085382~10087446
Pm001438	Pm1	-	10102582~10102914	10102256~10103316
Pm001439	Pm1	-	10106268~10108488	10105118~10109990
Pm001450	Pm1	-	10230032~10233832	10230032~10236338
Pm001452	Pm1	+	10239401~10243701	10237546~10244190
Pm001453	Pm1	+	10245147~10250771	10244925~10251270
Pm001454	Pm1	-	10260631~10262454	10257948~10262454
Pm001455	Pm1	+	10274124~10276210	10274124~10276390
Pm001456	Pm1	-	10281569~10283571	10281159~10285726
Pm001458	Pm1	-	10300111~10304157	10299752~10304269
Pm001459	Pm1	-	10304964~10308524	10299752~10308776
Pm001460	Pm1	+	10318060~10318955	10318007~10318955
Pm001462	Pm1	-	10335480~10339190	10335349~10340818
Pm001463	Pm1	+	10355926~10358705	10355429~10358958
Pm001464	Pm1	-	10360551~10365155	10360196~10365293
Pm001467	Pm1	+	10386435~10388637	10384705~10388709
Pm001470	Pm1	+	10425345~10431222	10422490~10431772
Pm001471	Pm1	+	10437922~10439034	10437480~10440411
Pm001473	Pm1	-	10442742~10447456	10442570~10447640
Pm001476	Pm1	-	10463079~10467331	10461760~10467651
Pm001479	Pm1	+	10490079~10502125	10489604~10502808
Pm001482	Pm1	-	10525003~10530490	10524498~10531217
Pm001489	Pm1	-	10570887~10572578	10570659~10573001
Pm001490	Pm1	+	10603357~10606770	10602040~10607681
Pm001491	Pm1	+	10610277~10616818	10607879~10617193
Pm001493	Pm1	+	10635726~10636670	10635582~10640484
Pm001494	Pm1	-	10638787~10640332	10635606~10640592
Pm001495	Pm1	-	10644064~10648240	10643158~10648687
Pm001496	Pm1	-	10654677~10656455	10654583~10656540
Pm001497	Pm1	+	10664899~10666777	10664615~10666777
Pm001498	Pm1	+	10684438~10687403	10684188~10687813
Pm001503	Pm1	-	10751649~10759996	10751136~10760322
Pm001512	Pm1	+	10861639~10872227	10861173~10872477
Pm001514	Pm1	+	10884167~10887314	10883109~10887649
Pm001527	Pm1	+	11042199~11044184	11041896~11044359
Pm001528	Pm1	-	11045365~11051324	11045365~11051453
Pm001531	Pm1	+	11071294~11076208	11071294~11076342
Pm001534	Pm1	-	11096458~11101709	11096274~11102264
Pm001538	Pm1	-	11127684~11132244	11126247~11132430
Pm001541	Pm1	+	11162725~11175690	11162305~11176400
Pm001542	Pm1	-	11178191~11179390	11177857~11183537
Pm001547	Pm1	-	11216736~11222265	11216477~11222859
Pm001550	Pm1	+	11253633~11253932	11253633~11255450
Pm001551	Pm1	-	11255354~11261133	11254769~11261133
Pm001553	Pm1	+	11294353~11298674	11294090~11299223
Pm001556	Pm1	+	11318860~11322133	11318666~11322386
Pm001557	Pm1	+	11324746~11327828	11324746~11328131
Pm001562	Pm1	-	11332252~11336267	11332008~11336360
Pm001563	Pm1	-	11339963~11342821	11339461~11343694
Pm001564	Pm1	-	11361197~11361631	11360772~11361869
Pm001566	Pm1	-	11381595~11385385	11378680~11385800
Pm001567	Pm1	-	11388197~11397663	11388027~11397801
Pm001569	Pm1	-	11415455~11416849	11413845~11416907
Pm001570	Pm1	-	11422540~11432503	11422237~11433347
Pm001574	Pm1	-	11458193~11478956	11458193~11479339
Pm001578	Pm1	+	11531874~11538796	11529961~11539319
Pm001581	Pm1	+	11553379~11567474	11551408~11568014
Pm001582	Pm1	-	11569481~11572453	11569314~11572857
Pm001586	Pm1	+	11590832~11592474	11590782~11592655
Pm001594	Pm1	-	11640370~11642054	11640120~11642378
Pm001595	Pm1	-	11646262~11649773	11646011~11650255
Pm001598	Pm1	-	11693764~11702419	11693093~11702804
Pm001601	Pm1	-	11712269~11713355	11712269~11713747
Pm001603	Pm1	-	11719165~11726422	11716618~11728398
Pm001607	Pm1	-	11748200~11750489	11747068~11750813
Pm001608	Pm1	+	11751892~11754424	11751304~11754788
Pm001609	Pm1	-	11757158~11762863	11756862~11762863
Pm001610	Pm1	-	11778112~11779617	11774926~11779617
Pm001613	Pm1	-	11795849~11798029	11795690~11798120
Pm001614	Pm1	+	11803774~11805954	11803445~11806104
Pm001615	Pm1	+	11810345~11813777	11809777~11814279
Pm001621	Pm1	-	11849249~11852319	11848938~11852449
Pm001626	Pm1	+	11904441~11906144	11903704~11906701
Pm001627	Pm1	+	11915636~11917706	11915520~11919710
Pm001630	Pm1	-	11929333~11929833	11929333~11930009
Pm001634	Pm1	+	11944401~11952947	11943965~11953122
Pm001638	Pm1	-	11961995~11964685	11954706~11964716
Pm001639	Pm1	-	11965618~11969123	11965224~11969470
Pm001641	Pm1	-	11991972~11995651	11991676~11995932
Pm001646	Pm1	+	12048459~12057193	12044393~12057689
Pm001647	Pm1	-	12059205~12068243	12059029~12068356
Pm001648	Pm1	+	12080388~12087737	12080388~12088046
Pm001649	Pm1	+	12093852~12099924	12093593~12100312
Pm001650	Pm1	-	12101564~12107689	12100969~12108234
Pm001655	Pm1	-	12166991~12172958	12166733~12175229
Pm001656	Pm1	+	12182794~12185337	12182373~12186991
Pm001657	Pm1	+	12213026~12218546	12212853~12218624
Pm001659	Pm1	+	12236732~12242302	12235864~12242620
Pm001660	Pm1	-	12243730~12246145	12243206~12246233
Pm001661	Pm1	+	12249613~12250413	12248089~12250627
Pm001662	Pm1	-	12258771~12264469	12258340~12266011
Pm001666	Pm1	-	12290798~12302568	12290291~12303058
Pm001671	Pm1	+	12352454~12354723	12351544~12358474
Pm001674	Pm1	-	12389546~12398950	12379637~12398950
Pm001675	Pm1	-	12405161~12428855	12404985~12428920
Pm001676	Pm1	-	12417941~12428855	12417770~12428939
Pm001680	Pm1	-	12437263~12441019	12437194~12441308
Pm001685	Pm1	+	12477649~12484181	12477474~12484471
Pm001690	Pm1	+	12519274~12523450	12516260~12523774
Pm001694	Pm1	-	12580446~12583544	12580078~12583672
Pm001695	Pm1	-	12595610~12597850	12594905~12609763
Pm001696	Pm1	-	12607379~12609627	12594905~12609803
Pm001697	Pm1	+	12611252~12613957	12599432~12615139
Pm001706	Pm1	+	12702508~12705619	12697405~12707716
Pm001711	Pm1	-	12739065~12744119	12739065~12745448
Pm001713	Pm1	-	12763098~12763379	12761771~12764226
Pm001715	Pm1	-	12784247~12792293	12783937~12792438
Pm001716	Pm1	-	12811112~12814415	12810768~12815275
Pm001717	Pm1	-	12831709~12832925	12831709~12833359
Pm001720	Pm1	-	12858920~12860984	12858680~12865711
Pm001722	Pm1	-	12866576~12872352	12865991~12872777
Pm001730	Pm1	+	12958443~12965325	12958047~12966657
Pm001740	Pm1	+	13078142~13086704	13077850~13086948
Pm001741	Pm1	+	13090414~13101094	13090167~13101094
Pm001746	Pm1	-	13139059~13140380	13138795~13141276
Pm001749	Pm1	+	13192270~13192554	13192044~13192554
Pm001751	Pm1	+	13196123~13198016	13195880~13198016
Pm001763	Pm1	-	13326732~13327271	13325171~13327448
Pm001767	Pm1	+	13403009~13403752	13403009~13403753
Pm001768	Pm1	-	13405004~13406452	13404898~13408171
Pm001774	Pm1	+	13443750~13446661	13443699~13448150
Pm001775	Pm1	-	13447055~13447876	13446006~13448320
Pm001779	Pm1	-	13471171~13474371	13471162~13474371
Pm001782	Pm1	-	13493487~13496468	13493268~13496468
Pm001784	Pm1	+	13514488~13521457	13513779~13521889
Pm001785	Pm1	+	13533893~13534231	13533858~13535214
Pm001791	Pm1	+	13558073~13559712	13557399~13559829
Pm001792	Pm1	-	13567914~13569570	13567613~13570200
Pm001796	Pm1	-	13637510~13644488	13637277~13644727
Pm001799	Pm1	+	13701197~13702978	13700340~13703022
Pm001800	Pm1	-	13704107~13706985	13703941~13708238
Pm001802	Pm1	+	13720137~13730348	13720137~13731045
Pm001804	Pm1	-	13742759~13749064	13742121~13749064
Pm001806	Pm1	+	13757131~13760742	13756762~13761170
Pm001809	Pm1	-	13785184~13785700	13784928~13785700
Pm001810	Pm1	-	13787725~13788689	13784928~13788882
Pm001813	Pm1	+	13837699~13859863	13815216~13860334
Pm001814	Pm1	-	13861744~13866979	13861375~13867265
Pm001815	Pm1	+	13875563~13880512	13875403~13880625
Pm001817	Pm1	-	13893048~13896188	13892664~13896468
Pm001821	Pm1	+	13933992~13949512	13933579~13949639
Pm001822	Pm1	-	13950858~13955520	13950602~13955701
Pm001823	Pm1	-	13957660~13960749	13957500~13960768
Pm001824	Pm1	-	13962861~13966489	13962861~13966750
Pm001825	Pm1	+	13972916~13975438	13972862~13975645
Pm001831	Pm1	-	14023635~14025341	14023357~14025707
Pm001832	Pm1	+	14025915~14032048	14025776~14032259
Pm001833	Pm1	+	14033758~14034396	14033470~14036263
Pm001835	Pm1	-	14054140~14060616	14053749~14060751
Pm001836	Pm1	+	14062414~14068980	14061109~14070407
Pm001839	Pm1	+	14114241~14116891	14113668~14117238
Pm001841	Pm1	-	14120287~14120817	14117498~14121215
Pm001845	Pm1	+	14156538~14160381	14156530~14160744
Pm001846	Pm1	-	14161549~14166509	14161399~14166832
Pm001847	Pm1	-	14169984~14170316	14169523~14170458
Pm001848	Pm1	-	14171991~14172546	14171804~14172896
Pm001863	Pm1	-	14315967~14318650	14315196~14321672
Pm001864	Pm1	-	14343569~14348532	14343365~14349645
Pm001865	Pm1	-	14360266~14364375	14360010~14364568
Pm001867	Pm1	+	14390623~14391324	14379895~14391631
Pm001868	Pm1	-	14400121~14406191	14400121~14406877
Pm001875	Pm1	+	14511975~14513411	14510667~14514119
Pm001876	Pm1	-	14516770~14520831	14516203~14521045
Pm001883	Pm1	+	14562423~14565833	14562138~14566072
Pm001885	Pm1	+	14588087~14590204	14587942~14590204
Pm001888	Pm1	-	14605879~14607655	14605513~14607780
Pm001889	Pm1	+	14623051~14624926	14622944~14625152
Pm001897	Pm1	-	14676888~14683936	14676888~14684223
Pm001912	Pm1	-	14834220~14837215	14834065~14837262
Pm001913	Pm1	+	14847281~14853320	14847012~14853320
Pm001917	Pm1	-	14908702~14913416	14908502~14913470
Pm001922	Pm1	+	14951064~14952134	14948872~14952515
Pm001924	Pm1	+	14961000~14963712	14960812~14963815
Pm001925	Pm1	+	14980597~14980884	14980292~14984811
Pm001926	Pm1	-	14986299~14988415	14986276~14988495
Pm001927	Pm1	+	14995036~14996476	14994416~14996830
Pm001928	Pm1	+	15000232~15004626	15000148~15005307
Pm001929	Pm1	+	15014123~15017602	15014078~15017757
Pm001938	Pm1	-	15132859~15142656	15131693~15142972
Pm001939	Pm1	-	15143863~15146090	15143475~15146978
Pm001946	Pm1	+	15170928~15175150	15170848~15180007
Pm001951	Pm1	-	15243643~15247860	15243423~15247991
Pm001952	Pm1	-	15250198~15257805	15249864~15261901
Pm001954	Pm1	+	15270060~15270858	15269837~15271433
Pm001958	Pm1	-	15316976~15319812	15316373~15320069
Pm001959	Pm1	+	15346653~15347306	15346653~15347431
Pm001960	Pm1	-	15354576~15357057	15354398~15357590
Pm001961	Pm1	-	15359122~15361533	15358762~15362756
Pm001964	Pm1	+	15375113~15375916	15374010~15376670
Pm001973	Pm1	-	15444584~15446479	15444584~15446888
Pm001978	Pm1	+	15504657~15505991	15504153~15507080
Pm001979	Pm1	+	15513093~15515535	15511742~15517397
Pm001983	Pm1	+	15535066~15535302	15532789~15549051
Pm001984	Pm1	-	15539751~15540080	15532814~15549051
Pm001990	Pm1	-	15570382~15572151	15569192~15572450
Pm001993	Pm1	+	15604561~15606351	15604485~15606914
Pm001994	Pm1	-	15608408~15609516	15608196~15609516
Pm001996	Pm1	-	15620887~15623000	15608196~15623153
Pm001997	Pm1	+	15625157~15627974	15624717~15628877
Pm001998	Pm1	-	15629453~15636939	15629113~15637415
Pm001999	Pm1	+	15657669~15660288	15657268~15660598
Pm002000	Pm1	+	15664043~15664540	15663693~15669477
Pm002001	Pm1	-	15665234~15669217	15663595~15669570
Pm002002	Pm1	+	15680908~15683634	15680785~15683634
Pm002003	Pm1	-	15689515~15695861	15689255~15695922
Pm002004	Pm1	+	15704983~15707959	15704575~15708515
Pm002005	Pm1	-	15710415~15715809	15710022~15715950
Pm002007	Pm1	+	15737778~15746720	15737521~15746980
Pm002008	Pm1	-	15748399~15752623	15748262~15752914
Pm002009	Pm1	+	15754607~15755843	15754520~15755843
Pm002010	Pm1	+	15756678~15757742	15756601~15759676
Pm002012	Pm1	+	15783907~15784953	15783845~15785853
Pm002018	Pm1	-	15831870~15840042	15831524~15841520
Pm002020	Pm1	+	15852928~15855014	15852825~15855329
Pm002021	Pm1	-	15855976~15857282	15855945~15857519
Pm002023	Pm1	-	15860513~15864304	15860305~15864425
Pm002024	Pm1	-	15867023~15870151	15860305~15870151
Pm002026	Pm1	-	15875766~15877586	15875525~15878392
Pm002027	Pm1	+	15888000~15889708	15887723~15889860
Pm002028	Pm1	-	15891490~15894079	15891046~15894217
Pm002029	Pm1	-	15904869~15905348	15904579~15905539
Pm002033	Pm1	-	15927204~15929759	15926806~15932125
Pm002034	Pm1	+	15932693~15936507	15932688~15936507
Pm002035	Pm1	+	15948020~15953033	15947535~15953454
Pm002036	Pm1	+	15962765~15967296	15962458~15971294
Pm002037	Pm1	-	15968707~15973409	15967253~15975431
Pm002040	Pm1	-	15996300~15998319	15992981~15998422
Pm002041	Pm1	+	16006169~16012340	16005910~16012549
Pm002042	Pm1	+	16014241~16014480	16013907~16014480
Pm002045	Pm1	-	16056352~16059087	16053779~16059642
Pm002049	Pm1	+	16106449~16107826	16107403~16108360
Pm002051	Pm1	-	16143414~16145533	16126603~16145904
Pm002052	Pm1	-	16168802~16169926	16168543~16170471
Pm002053	Pm1	+	16218131~16219211	16218131~16220450
Pm002054	Pm1	-	16223440~16225324	16223155~16225831
Pm002056	Pm1	-	16242356~16244307	16242098~16245138
Pm002058	Pm1	-	16253757~16257671	16253531~16258023
Pm002059	Pm1	-	16260290~16263223	16259010~16265594
Pm002067	Pm1	-	16316262~16318012	16315969~16318332
Pm002072	Pm1	+	16345480~16346953	16344443~16347407
Pm002073	Pm1	+	16361978~16364409	16361356~16364409
Pm002074	Pm1	-	16365280~16371672	16365193~16372052
Pm002075	Pm1	-	16374459~16378611	16374154~16378828
Pm002077	Pm1	+	16427697~16430131	16427572~16430580
Pm002078	Pm1	-	16437004~16440794	16436806~16441012
Pm002082	Pm1	-	16460027~16466917	16459779~16467202
Pm002083	Pm1	+	16468536~16470104	16468136~16470224
Pm002086	Pm1	+	16494580~16495875	16487961~16496087
Pm002087	Pm1	-	16497209~16499537	16497017~16499603
Pm002088	Pm1	-	16502492~16504984	16502217~16505433
Pm002089	Pm1	+	16518366~16518623	16518192~16519155
Pm002090	Pm1	-	16520931~16526244	16520670~16526472
Pm002091	Pm1	-	16550342~16553170	16550117~16553780
Pm002092	Pm1	-	16554346~16556374	16550117~16556680
Pm002093	Pm1	-	16557273~16557962	16556738~16558840
Pm002094	Pm1	-	16564313~16567780	16563732~16570119
Pm002095	Pm1	+	16587354~16596808	16587158~16597196
Pm002097	Pm1	-	16624414~16625975	16623896~16626515
Pm002099	Pm1	+	16640757~16643962	16637236~16644285
Pm002102	Pm1	+	16659173~16663161	16658915~16664262
Pm002103	Pm1	+	16671265~16677493	16671014~16679488
Pm002104	Pm1	-	16678386~16679042	16676068~16679488
Pm002105	Pm1	-	16682584~16683649	16682412~16683801
Pm002106	Pm1	-	16685571~16686745	16685299~16686805
Pm002110	Pm1	+	16708532~16709836	16708261~16710369
Pm002111	Pm1	-	16716411~16717727	16716094~16717924
Pm002112	Pm1	-	16718076~16727387	16716094~16727387
Pm002113	Pm1	+	16733148~16737856	16732881~16740422
Pm002114	Pm1	-	16738113~16742792	16737807~16743146
Pm002115	Pm1	-	16744910~16748873	16744783~16749008
Pm002120	Pm1	+	16792314~16796624	16792205~16796624
Pm002123	Pm1	+	16816686~16817792	16816588~16817912
Pm002124	Pm1	+	16832173~16833329	16832131~16833329
Pm002126	Pm1	+	16841955~16849926	16841955~16850196
Pm002129	Pm1	-	16899272~16906203	16899272~16906436
Pm002131	Pm1	-	16922856~16924979	16922549~16924979
Pm002132	Pm1	+	16933532~16936974	16933321~16937108
Pm002133	Pm1	+	16951586~16952047	16951565~16953577
Pm002135	Pm1	+	16962161~16967647	16961841~16968139
Pm002137	Pm1	-	16974056~16976030	16973586~16976335
Pm002138	Pm1	-	16981487~16986133	16981077~16986401
Pm002142	Pm1	+	17031155~17033977	17031016~17034666
Pm002144	Pm1	-	17047926~17048624	17047395~17049576
Pm002145	Pm1	+	17053339~17058242	17052892~17060810
Pm002149	Pm1	+	17065250~17065798	17065214~17065921
Pm002150	Pm1	-	17065414~17065746	17065209~17066032
Pm002151	Pm1	-	17070770~17071384	17070557~17071420
Pm002156	Pm1	-	17094841~17095754	17093810~17095828
Pm002162	Pm1	-	17121865~17129796	17120904~17130042
Pm002164	Pm1	-	17153280~17157834	17152985~17157834
Pm002165	Pm1	-	17159129~17166425	17152985~17166730
Pm002166	Pm1	+	17173871~17177555	17173521~17177797
Pm002170	Pm1	+	17231025~17233753	17230970~17234297
Pm002173	Pm1	+	17301509~17302752	17300837~17302752
Pm002174	Pm1	+	17346684~17349389	17346572~17349832
Pm002182	Pm1	+	17404001~17405482	17404001~17406710
Pm002185	Pm1	+	17434006~17434464	17432043~17434745
Pm002196	Pm1	-	17608406~17611738	17608003~17611878
Pm002198	Pm1	+	17622036~17623313	17619564~17625956
Pm002201	Pm1	-	17658547~17663269	17656984~17663528
Pm002204	Pm1	+	17688930~17697041	17688930~17697309
Pm002205	Pm1	-	17698051~17701433	17697774~17701433
Pm002206	Pm1	+	17705291~17709104	17704454~17709479
Pm002207	Pm1	-	17711901~17719666	17711645~17720890
Pm002208	Pm1	+	17721845~17722897	17721816~17723737
Pm002209	Pm1	-	17724242~17727301	17724058~17729042
Pm002210	Pm1	+	17732971~17734415	17731894~17734912
Pm002212	Pm1	+	17737637~17741571	17737378~17741789
Pm002213	Pm1	-	17742411~17743907	17741929~17744261
Pm002215	Pm1	-	17760938~17764942	17760522~17765215
Pm002216	Pm1	+	17770045~17770341	17769904~17770992
Pm002217	Pm1	+	17773969~17779987	17773692~17780258
Pm002221	Pm1	+	17798184~17798528	17798184~17798725
Pm002223	Pm1	-	17808728~17812180	17808526~17812412
Pm002224	Pm1	-	17815092~17818630	17814873~17818882
Pm002225	Pm1	+	17829322~17833452	17828814~17833644
Pm002227	Pm1	-	17835498~17838792	17834220~17839263
Pm002228	Pm1	+	17846484~17849997	17846320~17850311
Pm002232	Pm1	+	17859512~17859862	17858514~17860633
Pm002233	Pm1	+	17862932~17864323	17862923~17864323
Pm002234	Pm1	-	17868091~17870010	17865085~17870066
Pm002237	Pm1	+	17936684~17938819	17936683~17942239
Pm002238	Pm1	-	17939769~17942920	17939337~17942952
Pm002239	Pm1	-	17952657~17956104	17952474~17956267
Pm002240	Pm1	-	17957421~17959888	17957214~17960011
Pm002241	Pm1	-	17989549~18001373	17989324~18001373
Pm002242	Pm1	+	18003379~18009936	18003071~18010291
Pm002243	Pm1	-	18014535~18015737	18013236~18016064
Pm002255	Pm1	-	18104883~18106601	18104709~18106601
Pm002256	Pm1	+	18111993~18112187	18111334~18112187
Pm002257	Pm1	-	18131959~18133549	18131786~18133549
Pm002258	Pm1	-	18138331~18140359	18138120~18169173
Pm002259	Pm1	-	18160725~18162377	18160475~18162377
Pm002260	Pm1	-	18163360~18163527	18163308~18165295
Pm002261	Pm1	-	18166823~18168974	18166589~18169086
Pm002263	Pm1	-	18201417~18203675	18201333~18203675
Pm002264	Pm1	-	18207993~18211914	18201333~18212105
Pm002265	Pm1	-	18214749~18217422	18214596~18217485
Pm002266	Pm1	-	18218703~18221093	18218530~18221118
Pm002268	Pm1	-	18226101~18230767	18224779~18231104
Pm002274	Pm1	+	18305573~18311702	18305170~18312135
Pm002275	Pm1	+	18312856~18320025	18312734~18320288
Pm002276	Pm1	+	18321325~18322347	18321063~18322979
Pm002277	Pm1	-	18323834~18332270	18323528~18332443
Pm002278	Pm1	-	18333421~18336324	18333270~18337551
Pm002280	Pm1	+	18340987~18345446	18340499~18345915
Pm002282	Pm1	-	18361662~18365209	18361441~18365406
Pm002283	Pm1	+	18380762~18382266	18380606~18382540
Pm002285	Pm1	-	18402484~18403077	18402232~18403240
Pm002286	Pm1	+	18410490~18413935	18408683~18414326
Pm002287	Pm1	+	18428438~18431875	18427986~18431875
Pm002289	Pm1	-	18435302~18436462	18433915~18438725
Pm002290	Pm1	-	18440169~18442004	18439774~18443585
Pm002292	Pm1	+	18453864~18458775	18453524~18458859
Pm002293	Pm1	+	18462671~18465722	18462532~18466741
Pm002294	Pm1	-	18466067~18468811	18465587~18468988
Pm002295	Pm1	+	18470541~18473931	18469880~18474210
Pm002296	Pm1	+	18478186~18486502	18478072~18486885
Pm002297	Pm1	+	18487860~18494706	18487551~18495512
Pm002298	Pm1	+	18497467~18499167	18497384~18499304
Pm002301	Pm1	+	18513524~18518200	18512860~18519238
Pm002302	Pm1	+	18528859~18531118	18528541~18531360
Pm002303	Pm1	-	18528910~18529551	18528538~18532048
Pm002304	Pm1	+	18537831~18539492	18537336~18539800
Pm002306	Pm1	+	18554878~18557707	18554837~18557992
Pm002307	Pm1	+	18565749~18568818	18565749~18569082
Pm002310	Pm1	-	18590804~18593308	18590378~18593715
Pm002311	Pm1	+	18603098~18606578	18602183~18606995
Pm002313	Pm1	+	18624327~18626576	18624095~18626576
Pm002314	Pm1	+	18627470~18630129	18627291~18630415
Pm002318	Pm1	+	18639824~18641514	18639783~18641831
Pm002320	Pm1	-	18642890~18644938	18642669~18649801
Pm002321	Pm1	+	18646311~18647755	18645686~18650295
Pm002322	Pm1	-	18651600~18652042	18651513~18652437
Pm002324	Pm1	+	18670414~18672340	18669840~18672897
Pm002325	Pm1	+	18685018~18686355	18684422~18686959
Pm002326	Pm1	-	18688026~18691648	18687086~18693313
Pm002327	Pm1	-	18696993~18698133	18696737~18698247
Pm002329	Pm1	+	18727681~18732787	18727442~18733116
Pm002332	Pm1	+	18743344~18748397	18741919~18749032
Pm002334	Pm1	+	18760703~18762865	18760703~18765114
Pm002335	Pm1	-	18763588~18765631	18763409~18765883
Pm002336	Pm1	-	18767043~18771054	18763409~18771102
Pm002341	Pm1	-	18820157~18822076	18819823~18822189
Pm002342	Pm1	+	18823641~18825845	18823512~18829003
Pm002343	Pm1	-	18826295~18829482	18826082~18829976
Pm002344	Pm1	-	18832910~18838521	18832164~18838808
Pm002345	Pm1	-	18841750~18842577	18840512~18843884
Pm002346	Pm1	-	18852119~18855335	18851832~18855939
Pm002348	Pm1	-	18862231~18863871	18862177~18864136
Pm002349	Pm1	-	18864926~18868459	18862177~18868626
Pm002351	Pm1	+	18882099~18884755	18882085~18885010
Pm002352	Pm1	+	18889997~18890515	18889687~18890751
Pm002355	Pm1	+	18913407~18913747	18913170~18914073
Pm002356	Pm1	-	18934876~18936222	18933959~18936704
Pm002357	Pm1	+	18951214~18954380	18950332~18954658
Pm002358	Pm1	-	18955150~18957604	18955144~18957887
Pm002359	Pm1	+	18960410~18962930	18960276~18962930
Pm002360	Pm1	-	18963849~18964370	18963631~18964461
Pm002362	Pm1	-	18975286~18976635	18974622~18977360
Pm002364	Pm1	+	18991604~18997145	18991604~18997615
Pm002365	Pm1	-	18998408~18999754	18997290~19000322
Pm002367	Pm1	-	19004732~19007511	19004419~19008279
Pm002368	Pm1	+	19014959~19017176	19014207~19017540
Pm002369	Pm1	+	19020654~19024515	19019708~19024859
Pm002370	Pm1	+	19030164~19031018	19029907~19031519
Pm002372	Pm1	+	19038337~19046801	19038337~19047912
Pm002373	Pm1	-	19048422~19050848	19046387~19051177
Pm002374	Pm1	+	19052611~19055115	19051567~19056584
Pm002375	Pm1	-	19055823~19061487	19055555~19061623
Pm002376	Pm1	-	19062616~19064116	19062085~19065339
Pm002377	Pm1	+	19070950~19074258	19070749~19074424
Pm002378	Pm1	+	19083143~19091223	19083143~19091744
Pm002379	Pm1	-	19092815~19095986	19092500~19096473
Pm002382	Pm1	-	19119989~19123593	19119696~19125659
Pm002385	Pm1	-	19138120~19142053	19137693~19142344
Pm002386	Pm1	-	19149876~19152757	19149668~19152933
Pm002387	Pm1	+	19154267~19154707	19154243~19155615
Pm002388	Pm1	-	19157452~19160092	19157066~19160371
Pm002389	Pm1	+	19162632~19167890	19162154~19168558
Pm002390	Pm1	-	19168507~19168764	19167325~19168764
Pm002391	Pm1	-	19172598~19177317	19172474~19177759
Pm002392	Pm1	-	19180744~19181425	19180122~19182361
Pm002393	Pm1	+	19190767~19193391	19189411~19195216
Pm002397	Pm1	-	19214718~19215163	19204886~19215841
Pm002398	Pm1	+	19237881~19241325	19236463~19241710
Pm002400	Pm1	-	19263278~19268062	19262290~19268352
Pm002401	Pm1	+	19274460~19277029	19274388~19277603
Pm002404	Pm1	+	19290902~19291725	19290267~19292081
Pm002407	Pm1	+	19320655~19321698	19319868~19322190
Pm002408	Pm1	-	19324239~19325951	19324221~19326443
Pm002409	Pm1	+	19337905~19338659	19336661~19338950
Pm002410	Pm1	-	19340732~19343145	19340523~19345131
Pm002411	Pm1	-	19347590~19348665	19347342~19349061
Pm002413	Pm1	+	19370011~19373410	19369695~19373643
Pm002414	Pm1	+	19374594~19378724	19373976~19379003
Pm002415	Pm1	-	19379735~19380842	19379312~19381232
Pm002416	Pm1	+	19385514~19388197	19385204~19388307
Pm002417	Pm1	+	19389209~19392341	19388735~19392924
Pm002418	Pm1	-	19393896~19396815	19393630~19397429
Pm002419	Pm1	+	19398421~19401887	19398080~19404628
Pm002420	Pm1	-	19403243~19407077	19398080~19407449
Pm002422	Pm1	+	19418500~19418790	19418274~19419443
Pm002424	Pm1	+	19425128~19429026	19424724~19429026
Pm002426	Pm1	+	19447378~19448682	19447075~19449332
Pm002428	Pm1	+	19459505~19462357	19459420~19462993
Pm002430	Pm1	+	19470722~19471489	19470657~19472360
Pm002431	Pm1	+	19475102~19479661	19475102~19481436
Pm002433	Pm1	-	19486231~19490019	19485894~19493232
Pm002434	Pm1	-	19495184~19499590	19494966~19503864
Pm002435	Pm1	-	19500466~19502494	19500332~19503864
Pm002436	Pm1	-	19505773~19508797	19505387~19509037
Pm002437	Pm1	-	19514541~19515229	19513851~19516346
Pm002438	Pm1	-	19523389~19525514	19523210~19525577
Pm002439	Pm1	-	19542486~19543061	19542144~19543159
Pm002440	Pm1	+	19545258~19545446	19545094~19546070
Pm002441	Pm1	-	19547751~19548047	19546622~19548163
Pm002444	Pm1	-	19563514~19569604	19563225~19569808
Pm002446	Pm1	+	19592379~19594355	19592075~19603601
Pm002447	Pm1	+	19600066~19603307	19600066~19603601
Pm002449	Pm1	+	19607760~19609582	19604266~19609666
Pm002450	Pm1	+	19626225~19636402	19625984~19636402
Pm002452	Pm1	+	19638185~19642360	19638141~19642427
Pm002454	Pm1	-	19657649~19658317	19657031~19658919
Pm002456	Pm1	+	19665896~19668430	19665748~19695387
Pm002457	Pm1	-	19669442~19672010	19665749~19675262
Pm002458	Pm1	+	19672366~19674900	19672206~19708069
Pm002460	Pm1	-	19687267~19687528	19686947~19687528
Pm002461	Pm1	+	19705398~19707929	19705398~19708069
Pm002466	Pm1	+	19725550~19728880	19725459~19728978
Pm002467	Pm1	+	19730032~19735187	19729283~19736022
Pm002468	Pm1	-	19735821~19737104	19735052~19737470
Pm002469	Pm1	+	19738693~19744097	19738295~19744402
Pm002470	Pm1	+	19758517~19760124	19758222~19760700
Pm002471	Pm1	+	19767036~19769856	19766758~19769916
Pm002472	Pm1	+	19771980~19774904	19771880~19775231
Pm002473	Pm1	+	19776278~19777465	19775797~19777764
Pm002475	Pm1	-	19784269~19785768	19782527~19785937
Pm002476	Pm1	+	19795608~19797221	19795261~19797520
Pm002477	Pm1	+	19799038~19806212	19799038~19809900
Pm002478	Pm1	+	19811549~19815229	19810793~19815636
Pm002480	Pm1	-	19816119~19820621	19815957~19821434
Pm002481	Pm1	+	19822182~19822890	19822107~19825367
Pm002482	Pm1	-	19823921~19825525	19822488~19825741
Pm002483	Pm1	-	19827019~19828961	19826728~19829249
Pm002484	Pm1	-	19831883~19835340	19831437~19835711
Pm002485	Pm1	+	19841802~19843058	19841485~19843328
Pm002486	Pm1	+	19848533~19850100	19848373~19850402
Pm002487	Pm1	-	19850845~19853966	19850583~19853966
Pm002488	Pm1	-	19855459~19856412	19855197~19856779
Pm002489	Pm1	+	19860946~19863438	19860377~19864405
Pm002490	Pm1	-	19864994~19869091	19862867~19869452
Pm002492	Pm1	+	19879300~19882125	19878554~19882395
Pm002493	Pm1	-	19889104~19893410	19887896~19893699
Pm002494	Pm1	+	19894876~19896780	19894645~19896941
Pm002496	Pm1	+	19912326~19918484	19911903~19918722
Pm002497	Pm1	-	19922103~19922252	19920049~19922375
Pm002498	Pm1	+	19925431~19932233	19924369~19932684
Pm002499	Pm1	+	19933689~19935881	19933662~19936249
Pm002500	Pm1	-	19936215~19941286	19933668~19941349
Pm002501	Pm1	+	19942942~19945845	19942591~19946164
Pm002502	Pm1	+	19946969~19950905	19946790~19954287
Pm002503	Pm1	-	19951818~19954446	19949290~19956019
Pm002505	Pm1	+	19963975~19966945	19963003~19969347
Pm002506	Pm1	-	19968034~19969918	19967744~19970149
Pm002509	Pm1	-	19990263~19992369	19990068~19992704
Pm002510	Pm1	-	19997558~19999022	19997558~19999315
Pm002511	Pm1	-	20002774~20003760	20002585~20004273
Pm002512	Pm1	-	20005533~20006894	20004780~20008382
Pm002513	Pm1	-	20012024~20012692	20009807~20012988
Pm002514	Pm1	+	20014010~20018505	20014010~20018781
Pm002515	Pm1	+	20019281~20023452	20014010~20026301
Pm002516	Pm1	-	20024004~20026283	20021917~20026301
Pm002517	Pm1	+	20028693~20031019	20028447~20031299
Pm002518	Pm1	+	20034127~20036336	20033064~20036716
Pm002519	Pm1	-	20037193~20039034	20036995~20039034
Pm002521	Pm1	-	20047210~20049534	20047120~20049556
Pm002523	Pm1	-	20055018~20058044	20054855~20063653
Pm002526	Pm1	+	20072725~20074899	20072561~20075161
Pm002529	Pm1	+	20087597~20089477	20083306~20089581
Pm002531	Pm1	+	20095602~20098508	20095559~20098712
Pm002532	Pm1	+	20099784~20102079	20099639~20102320
Pm002534	Pm1	+	20106991~20111424	20105695~20111424
Pm002536	Pm1	-	20127556~20128886	20127302~20129615
Pm002537	Pm1	-	20133578~20136485	20133252~20136485
Pm002539	Pm1	+	20145193~20147436	20144069~20147475
Pm002540	Pm1	+	20149105~20149989	20148770~20150799
Pm002541	Pm1	-	20151300~20153372	20148635~20153459
Pm002542	Pm1	+	20162036~20164073	20161816~20164757
Pm002543	Pm1	-	20166859~20169077	20166541~20170832
Pm002544	Pm1	+	20180122~20183657	20180035~20183885
Pm002546	Pm1	-	20186134~20190762	20184671~20191153
Pm002547	Pm1	-	20192288~20200116	20191759~20200934
Pm002549	Pm1	-	20205928~20209856	20205207~20210678
Pm002550	Pm1	+	20211740~20214618	20211565~20214832
Pm002551	Pm1	+	20215375~20217964	20214937~20218482
Pm002552	Pm1	+	20219379~20220821	20218911~20221081
Pm002558	Pm1	-	20248049~20250498	20247860~20251714
Pm002559	Pm1	-	20252483~20255299	20252060~20255551
Pm002560	Pm1	-	20257964~20259362	20257724~20259475
Pm002561	Pm1	-	20260342~20264216	20260014~20264685
Pm002562	Pm1	-	20266361~20266990	20265703~20267258
Pm002563	Pm1	+	20267533~20270459	20267282~20270803
Pm002564	Pm1	+	20276426~20279481	20275962~20280185
Pm002565	Pm1	+	20282639~20282869	20281057~20283435
Pm002566	Pm1	+	20284849~20285103	20281057~20286645
Pm002567	Pm1	-	20285740~20286348	20277962~20286668
Pm002568	Pm1	+	20291310~20292830	20291036~20292830
Pm002569	Pm1	-	20293809~20294864	20293426~20295130
Pm002570	Pm1	-	20297565~20300805	20297565~20300865
Pm002571	Pm1	+	20301944~20304193	20301874~20304494
Pm002572	Pm1	-	20304674~20306422	20304567~20306601
Pm002573	Pm1	+	20309650~20310813	20309561~20311050
Pm002574	Pm1	+	20311697~20313353	20311634~20315189
Pm002575	Pm1	-	20313949~20316471	20311914~20316753
Pm002576	Pm1	+	20321583~20323554	20321271~20324377
Pm002577	Pm1	+	20326722~20328880	20325911~20329281
Pm002578	Pm1	-	20329865~20333933	20329731~20334405
Pm002579	Pm1	-	20337620~20341385	20337504~20342360
Pm002580	Pm1	+	20347189~20348418	20347091~20349252
Pm002581	Pm1	-	20348882~20351883	20347758~20391601
Pm002586	Pm1	-	20387413~20391601	20376171~20405495
Pm002590	Pm1	+	20414511~20416522	20414459~20416522
Pm002591	Pm1	+	20418192~20418671	20417947~20418691
Pm002593	Pm1	+	20420348~20420797	20419897~20422510
Pm002594	Pm1	-	20421886~20427551	20421623~20429778
Pm002595	Pm1	-	20436189~20438078	20435497~20438375
Pm002596	Pm1	+	20447302~20448185	20446896~20448310
Pm002598	Pm1	-	20457341~20458189	20457314~20461965
Pm002600	Pm1	+	20465981~20468901	20465826~20469237
Pm002602	Pm1	-	20472648~20474726	20472422~20475285
Pm002603	Pm1	-	20486496~20486836	20486284~20486863
Pm002604	Pm1	-	20487903~20490615	20487607~20490744
Pm002606	Pm1	+	20494259~20495191	20494105~20497996
Pm002607	Pm1	+	20501977~20504865	20501891~20504994
Pm002608	Pm1	-	20506193~20507803	20506193~20507812
Pm002609	Pm1	+	20525180~20529012	20524374~20529721
Pm002610	Pm1	+	20532971~20535325	20532601~20535815
Pm002614	Pm1	-	20546598~20548870	20546288~20549367
Pm002616	Pm1	-	20555660~20557239	20555301~20575222
Pm002617	Pm1	+	20571782~20572555	20555248~20573957
Pm002619	Pm1	-	20576204~20578699	20576008~20578699
Pm002620	Pm1	-	20590386~20596212	20590063~20596619
Pm002621	Pm1	+	20598750~20600866	20598406~20601376
Pm002622	Pm1	+	20602782~20602940	20602553~20603050
Pm002624	Pm1	+	20607558~20607812	20607499~20608631
Pm002626	Pm1	-	20611368~20615024	20611368~20615055
Pm002627	Pm1	+	20623750~20630451	20623215~20630451
Pm002628	Pm1	-	20631260~20634968	20631015~20635007
Pm002629	Pm1	-	20636375~20638292	20635659~20638392
Pm002630	Pm1	-	20646308~20648203	20645858~20648321
Pm002631	Pm1	-	20648829~20650522	20648585~20650887
Pm002635	Pm1	-	20672739~20673272	20672116~20673404
Pm002636	Pm1	-	20673860~20675248	20672116~20675248
Pm002639	Pm1	-	20684647~20686629	20684528~20686629
Pm002640	Pm1	-	20692103~20694133	20684528~20694412
Pm002641	Pm1	+	20711326~20712782	20710956~20713254
Pm002642	Pm1	-	20713499~20715007	20711634~20715007
Pm002645	Pm1	+	20743739~20747799	20743039~20748727
Pm002646	Pm1	-	20748233~20751495	20747714~20751744
Pm002650	Pm1	+	20781837~20783582	20781758~20784213
Pm002651	Pm1	+	20785435~20787693	20785139~20787903
Pm002652	Pm1	+	20789883~20791943	20789511~20792128
Pm002653	Pm1	+	20795302~20797308	20794830~20801645
Pm002654	Pm1	+	20799526~20801520	20799526~20801645
Pm002655	Pm1	+	20803296~20805302	20799441~20805476
Pm002658	Pm1	+	20812149~20813940	20811805~20814250
Pm002659	Pm1	+	20815021~20816665	20814920~20816788
Pm002660	Pm1	+	20817397~20818020	20817353~20819353
Pm002661	Pm1	-	20818789~20821354	20817364~20821460
Pm002666	Pm1	+	20839075~20840670	20838772~20848299
Pm002667	Pm1	+	20842454~20843610	20841903~20843925
Pm002669	Pm1	+	20849051~20850694	20849051~20851757
Pm002670	Pm1	-	20851137~20853036	20850969~20853195
Pm002672	Pm1	+	20857672~20858173	20854579~20858440
Pm002673	Pm1	+	20859471~20863432	20859282~20863649
Pm002675	Pm1	+	20868965~20871340	20868890~20871518
Pm002676	Pm1	+	20872135~20875931	20871890~20876476
Pm002677	Pm1	+	20878932~20879706	20878091~20880078
Pm002678	Pm1	-	20880843~20883188	20880591~20883188
Pm002680	Pm1	+	20892428~20896923	20891867~20897053
Pm002681	Pm1	+	20903714~20905303	20902609~20905539
Pm002682	Pm1	+	20906861~20909379	20906342~20909859
Pm002684	Pm1	+	20911520~20912657	20911520~20913066
Pm002685	Pm1	-	20913644~20915896	20912607~20916591
Pm002686	Pm1	-	20918657~20922328	20918343~20924074
Pm002687	Pm1	-	20925866~20929803	20925728~20930240
Pm002688	Pm1	+	20933645~20936461	20933485~20936678
Pm002689	Pm1	+	20937398~20943389	20933459~20944184
Pm002691	Pm1	+	20958487~20960045	20958372~20960690
Pm002693	Pm1	+	20969892~20973764	20969613~20974017
Pm002698	Pm1	-	20998113~21000423	20997886~21001521
Pm002699	Pm1	+	21008416~21009480	21006078~21009832
Pm002703	Pm1	+	21039872~21049918	21039872~21050979
Pm002704	Pm1	-	21053392~21056714	21051985~21057292
Pm002705	Pm1	-	21058975~21059605	21058705~21059675
Pm002706	Pm1	+	21060007~21063573	21059874~21063744
Pm002707	Pm1	-	21064509~21065010	21064215~21065209
Pm002709	Pm1	+	21074885~21077234	21074840~21077392
Pm002710	Pm1	-	21078353~21081919	21078226~21082713
Pm002711	Pm1	+	21085109~21087581	21085021~21087741
Pm002712	Pm1	-	21096378~21104197	21096378~21104314
Pm002715	Pm1	-	21119989~21123633	21118860~21123791
Pm002716	Pm1	-	21124223~21126808	21124040~21127201
Pm002717	Pm1	-	21127797~21129671	21127461~21130549
Pm002719	Pm1	+	21135753~21136256	21135273~21136589
Pm002720	Pm1	+	21139216~21142877	21139036~21143328
Pm002722	Pm1	+	21144563~21149985	21144563~21151371
Pm002723	Pm1	-	21150869~21153505	21147739~21154345
Pm002724	Pm1	+	21155527~21156565	21155334~21156862
Pm002726	Pm1	-	21164419~21165736	21163887~21165894
Pm002727	Pm1	-	21166893~21169494	21166708~21170120
Pm002728	Pm1	-	21170816~21173018	21170763~21173147
Pm002729	Pm1	-	21174770~21176679	21174468~21176679
Pm002732	Pm1	+	21189573~21191766	21189325~21191993
Pm002733	Pm1	-	21193811~21196550	21192918~21197063
Pm002734	Pm1	+	21198412~21202547	21198286~21204040
Pm002735	Pm1	+	21205774~21209538	21205445~21209628
Pm002736	Pm1	-	21212800~21214380	21212439~21214641
Pm002737	Pm1	+	21214594~21217460	21213216~21218554
Pm002739	Pm1	+	21227721~21232658	21227584~21233447
Pm002741	Pm1	-	21237656~21240542	21236857~21240820
Pm002742	Pm1	+	21245440~21248140	21245333~21248241
Pm002743	Pm1	+	21249196~21251765	21248960~21253766
Pm002745	Pm1	-	21253391~21256139	21252311~21256662
Pm002746	Pm1	-	21257215~21259821	21252311~21260044
Pm002749	Pm1	-	21271830~21272502	21271335~21273434
Pm002750	Pm1	+	21287223~21295224	21286592~21295553
Pm002751	Pm1	+	21296331~21299882	21296136~21302744
Pm002752	Pm1	-	21300541~21301901	21300271~21302778
Pm002753	Pm1	+	21310464~21311807	21310464~21312201
Pm002756	Pm1	-	21319740~21321885	21319385~21323764
Pm002757	Pm1	+	21328743~21332025	21328393~21332330
Pm002758	Pm1	+	21336079~21337789	21335747~21341778
Pm002759	Pm1	-	21338391~21340278	21337616~21341819
Pm002760	Pm1	-	21343670~21347964	21343119~21349286
Pm002763	Pm1	-	21371362~21377690	21370811~21378177
Pm002764	Pm1	-	21379622~21382619	21378865~21382718
Pm002765	Pm1	-	21383347~21384772	21383163~21385275
Pm002768	Pm1	+	21399774~21402919	21399487~21403918
Pm002769	Pm1	+	21406478~21407176	21406248~21407560
Pm002770	Pm1	+	21409179~21410252	21409016~21411480
Pm002771	Pm1	+	21412768~21416094	21412032~21416276
Pm002783	Pm1	-	21482729~21483391	21415685~21522118
Pm002786	Pm1	-	21504726~21504920	21502273~21504945
Pm002789	Pm1	+	21528798~21533516	21528372~21533733
Pm002793	Pm1	-	21546167~21547421	21545355~21547726
Pm002794	Pm1	-	21555299~21557810	21554978~21559019
Pm002795	Pm1	+	21558023~21558535	21554966~21558823
Pm002797	Pm1	-	21569291~21571722	21568661~21571960
Pm002798	Pm1	+	21573051~21575913	21572977~21576662
Pm002799	Pm1	+	21580468~21582624	21579515~21583228
Pm002800	Pm1	-	21586443~21587618	21586129~21587927
Pm002801	Pm1	-	21590817~21603933	21590526~21604928
Pm002802	Pm1	+	21606229~21607545	21605726~21609538
Pm002804	Pm1	+	21620551~21625643	21619950~21625898
Pm002806	Pm1	+	21632550~21634875	21631917~21635047
Pm002807	Pm1	+	21635596~21636390	21635170~21637928
Pm002811	Pm1	-	21640681~21643014	21639829~21643298
Pm002812	Pm1	+	21644936~21646719	21644738~21648856
Pm002813	Pm1	-	21647143~21648582	21646467~21648856
Pm002814	Pm1	+	21652083~21653846	21651987~21653912
Pm002815	Pm1	-	21654195~21658434	21653616~21659397
Pm002816	Pm1	-	21660742~21661302	21660461~21662193
Pm002817	Pm1	+	21662971~21664974	21662842~21665655
Pm002818	Pm1	+	21666553~21667164	21666315~21667880
Pm002819	Pm1	+	21670891~21672099	21670150~21672485
Pm002820	Pm1	+	21677078~21678513	21676424~21678822
Pm002821	Pm1	-	21680684~21683280	21679218~21683483
Pm002822	Pm1	+	21687517~21690895	21687426~21691523
Pm002823	Pm1	+	21693354~21705438	21693056~21705438
Pm002825	Pm1	-	21706633~21710818	21706633~21711088
Pm002826	Pm1	-	21713743~21716122	21713035~21718575
Pm002827	Pm1	-	21725087~21729699	21724669~21730688
Pm002830	Pm1	-	21733771~21735182	21732166~21735604
Pm002831	Pm1	+	21735443~21737440	21734834~21738455
Pm002834	Pm1	+	21742022~21745642	21739035~21745798
Pm002835	Pm1	+	21746578~21747597	21746413~21748737
Pm002836	Pm1	-	21748046~21753102	21746413~21753182
Pm002837	Pm1	+	21755463~21757756	21755159~21757857
Pm002839	Pm1	-	21761719~21762736	21761710~21762736
Pm002840	Pm1	+	21765642~21767093	21765408~21768900
Pm002841	Pm1	+	21769582~21771649	21769428~21771948
Pm002842	Pm1	-	21779894~21782577	21779485~21782769
Pm002843	Pm1	-	21783949~21785924	21783819~21786284
Pm002844	Pm1	-	21790797~21791456	21789976~21791676
Pm002845	Pm1	+	21795709~21797249	21795340~21799290
Pm002846	Pm1	-	21797839~21799198	21795381~21799568
Pm002847	Pm1	+	21802971~21805317	21802856~21805317
Pm002848	Pm1	-	21805375~21805780	21802871~21806193
Pm002850	Pm1	-	21808843~21811737	21807041~21811832
Pm002851	Pm1	+	21812750~21816074	21812707~21816074
Pm002852	Pm1	+	21817607~21818835	21817607~21819438
Pm002853	Pm1	-	21819215~21820590	21818784~21820700
Pm002854	Pm1	+	21822829~21827799	21822051~21828132
Pm002857	Pm1	+	21838581~21840470	21834364~21840583
Pm002858	Pm1	-	21840989~21843704	21840738~21844869
Pm002860	Pm1	-	21847643~21851828	21846876~21852373
Pm002862	Pm1	-	21862729~21864183	21862729~21866975
Pm002865	Pm1	+	21869482~21871637	21869301~21871889
Pm002866	Pm1	-	21872726~21874974	21872580~21875218
Pm002869	Pm1	-	21889223~21892630	21889026~21897925
Pm002870	Pm1	-	21894734~21897925	21894699~21898302
Pm002871	Pm1	-	21899837~21903040	21894699~21903056
Pm002877	Pm1	-	21965885~21971808	21965752~21971808
Pm002878	Pm1	-	21973230~21975968	21972258~21976006
Pm002885	Pm1	+	22020313~22023604	22020292~22023863
Pm002886	Pm1	-	22024817~22027357	22024663~22027808
Pm002887	Pm1	-	22029971~22031396	22029823~22033845
Pm002888	Pm1	-	22039772~22040501	22039021~22042172
Pm002889	Pm1	-	22043268~22047859	22042918~22048099
Pm002891	Pm1	-	22052801~22056729	22052535~22057129
Pm002894	Pm1	-	22063515~22064817	22063343~22065501
Pm002895	Pm1	+	22066989~22069155	22066572~22069155
Pm002896	Pm1	+	22071956~22072427	22071370~22072427
Pm002897	Pm1	-	22073174~22076791	22072848~22076925
Pm002898	Pm1	+	22083569~22090386	22083372~22090756
Pm002899	Pm1	-	22091083~22095341	22089659~22095624
Pm002900	Pm1	-	22097199~22099156	22096820~22100166
Pm002901	Pm1	+	22101398~22102745	22101126~22102949
Pm002903	Pm1	+	22116175~22121473	22111772~22121641
Pm002904	Pm1	+	22123571~22123903	22122359~22124178
Pm002905	Pm1	+	22125652~22126392	22125087~22128120
Pm002906	Pm1	-	22127304~22131705	22122033~22131875
Pm002907	Pm1	+	22132849~22141070	22132704~22142072
Pm002908	Pm1	-	22141574~22142668	22140236~22142703
Pm002909	Pm1	+	22145269~22147437	22144850~22147783
Pm002910	Pm1	+	22148988~22150317	22148855~22150995
Pm002912	Pm1	-	22156382~22157362	22155710~22157930
Pm002913	Pm1	+	22164004~22168153	22163410~22168969
Pm002914	Pm1	+	22176574~22178641	22176478~22178791
Pm002916	Pm1	-	22183953~22185958	22183752~22186208
Pm002917	Pm1	-	22186995~22188694	22186995~22188930
Pm002918	Pm1	-	22190958~22192169	22190714~22192609
Pm002919	Pm1	-	22193402~22196334	22193179~22196521
Pm002920	Pm1	+	22197305~22199127	22197119~22200242
Pm002922	Pm1	-	22201057~22211750	22200621~22211985
Pm002923	Pm1	-	22214314~22215243	22214137~22215394
Pm002924	Pm1	-	22217834~22222456	22217351~22222605
Pm002925	Pm1	+	22230512~22234452	22230086~22235670
Pm002926	Pm1	-	22235077~22236559	22234251~22239120
Pm002927	Pm1	+	22238473~22240603	22238442~22240774
Pm002928	Pm1	+	22242187~22244736	22240973~22245207
Pm002929	Pm1	+	22252847~22258312	22252713~22258486
Pm002930	Pm1	+	22260413~22263948	22260201~22264360
Pm002931	Pm1	+	22264766~22268217	22260201~22269108
Pm002932	Pm1	-	22268806~22269035	22268004~22269224
Pm002933	Pm1	+	22271967~22274294	22271685~22274593
Pm002934	Pm1	-	22277859~22279530	22277318~22280373
Pm002935	Pm1	+	22281092~22282146	22280936~22282555
Pm002936	Pm1	+	22283887~22285213	22283191~22285562
Pm002937	Pm1	+	22287491~22289660	22287106~22290008
Pm002938	Pm1	+	22291285~22293864	22291049~22294838
Pm002939	Pm1	+	22296910~22304567	22296591~22306199
Pm002940	Pm1	-	22304817~22305469	22304230~22306320
Pm002941	Pm1	+	22306949~22312712	22306755~22313857
Pm002942	Pm1	-	22314611~22317670	22314261~22317817
Pm002947	Pm1	-	22361357~22366174	22361151~22397147
Pm002949	Pm1	-	22374172~22377408	22374172~22389898
Pm002950	Pm1	+	22378148~22378627	22374808~22397221
Pm002952	Pm1	-	22386621~22389715	22386499~22389715
Pm002954	Pm1	+	22411194~22412812	22411069~22412997
Pm002955	Pm1	+	22413833~22418796	22413574~22418796
Pm002956	Pm1	-	22419784~22422731	22419664~22423376
Pm002957	Pm1	+	22428660~22430896	22428588~22431119
Pm002958	Pm1	-	22431482~22435427	22431190~22435670
Pm002959	Pm1	+	22435952~22439634	22435730~22440065
Pm002961	Pm1	-	22445597~22446124	22445399~22446396
Pm002962	Pm1	-	22447035~22449718	22446905~22450159
Pm002963	Pm1	+	22450458~22451675	22450308~22451905
Pm002964	Pm1	+	22455808~22456681	22455645~22457181
Pm002965	Pm1	+	22459656~22463083	22459432~22463397
Pm002966	Pm1	+	22464192~22468331	22463860~22468730
Pm002967	Pm1	-	22469419~22472490	22469068~22472771
Pm002968	Pm1	-	22473414~22479277	22473317~22480106
Pm002969	Pm1	+	22481234~22481890	22481087~22482550
Pm002974	Pm1	+	22487512~22488123	22486565~22491035
Pm002975	Pm1	-	22489660~22490394	22487319~22491115
Pm002977	Pm1	+	22496207~22501088	22496013~22501098
Pm002979	Pm1	+	22507872~22511273	22506821~22514938
Pm002980	Pm1	-	22512156~22513616	22508336~22514942
Pm002981	Pm1	+	22516497~22520538	22516456~22520721
Pm002982	Pm1	+	22521496~22523706	22521009~22524047
Pm002983	Pm1	-	22525478~22528855	22525143~22530292
Pm002984	Pm1	+	22534987~22536754	22534407~22537375
Pm002985	Pm1	-	22540350~22540615	22538663~22540824
Pm002986	Pm1	+	22545163~22548963	22544667~22549619
Pm002987	Pm1	+	22556036~22556806	22555946~22556954
Pm002988	Pm1	-	22558096~22560814	22557557~22561928
Pm002993	Pm1	-	22591491~22597371	22563005~22597865
Pm002994	Pm1	-	22599883~22602172	22599227~22602260
Pm002995	Pm1	+	22603794~22606713	22603688~22606968
Pm002996	Pm1	-	22607276~22611067	22607048~22612442
Pm002999	Pm1	+	22636151~22637785	22636115~22640892
Pm003000	Pm1	+	22639340~22640713	22639340~22640892
Pm003001	Pm1	+	22644473~22647604	22643349~22647809
Pm003002	Pm1	+	22651606~22653765	22649651~22654097
Pm003003	Pm1	-	22654578~22658070	22653143~22658567
Pm003004	Pm1	+	22660117~22661464	22659603~22661876
Pm003005	Pm1	+	22664188~22666270	22663268~22666455
Pm003006	Pm1	-	22667677~22670352	22667373~22671333
Pm003007	Pm1	+	22672698~22675172	22671759~22675248
Pm003008	Pm1	-	22676533~22680197	22676425~22680373
Pm003009	Pm1	-	22680844~22683326	22680651~22684590
Pm003010	Pm1	+	22686380~22688624	22686366~22688757
Pm003011	Pm1	+	22689357~22690185	22689041~22690279
Pm003012	Pm1	+	22693651~22699242	22692517~22700394
Pm003018	Pm1	+	22729479~22732158	22729370~22732411
Pm003020	Pm1	+	22735322~22740029	22734898~22740284
Pm003026	Pm1	-	22771006~22773360	22770490~22773596
Pm003027	Pm1	+	22777133~22780476	22776430~22780723
Pm003028	Pm1	-	22782998~22786185	22782613~22786700
Pm003029	Pm1	+	22787733~22790079	22787733~22790415
Pm003030	Pm1	-	22790305~22793122	22788496~22793209
Pm003031	Pm1	+	22795489~22800686	22794906~22804879
Pm003032	Pm1	-	22801347~22803838	22800985~22804929
Pm003034	Pm1	-	22809816~22810436	22809130~22811414
Pm003035	Pm1	-	22814007~22814460	22813584~22814703
Pm003036	Pm1	-	22820912~22821358	22820912~22821433
Pm003037	Pm1	-	22823138~22823685	22823138~22823830
Pm003039	Pm1	-	22837606~22838163	22837215~22838210
Pm003040	Pm1	-	22839475~22839969	22839475~22840056
Pm003042	Pm1	-	22842990~22843530	22839396~22843846
Pm003044	Pm1	+	22855123~22856302	22855086~22857315
Pm003045	Pm1	-	22856692~22859914	22855444~22861371
Pm003047	Pm1	-	22864603~22867364	22862368~22868377
Pm003052	Pm1	-	22886119~22888443	22885776~22888528
Pm003053	Pm1	+	22890550~22894851	22890079~22895392
Pm003054	Pm1	+	22897594~22901222	22896860~22901512
Pm003055	Pm1	+	22903101~22904085	22902991~22904606
Pm003062	Pm1	-	22935035~22936684	22914159~22947021
Pm003063	Pm1	+	22944929~22946281	22944508~22946725
Pm003064	Pm1	+	22951672~22955727	22951080~22956148
Pm003066	Pm1	-	22959937~22961463	22959109~22962545
Pm003069	Pm1	-	22982843~22990120	22982541~22990525
Pm003073	Pm1	-	23007158~23009086	23007029~23009301
Pm003074	Pm1	-	23026967~23028111	23026839~23028170
Pm003076	Pm1	-	23042712~23044267	23042540~23044445
Pm003077	Pm1	+	23045840~23048049	23045722~23048687
Pm003080	Pm1	+	23062934~23063919	23062596~23065379
Pm003081	Pm1	-	23065056~23065280	23059859~23065624
Pm003082	Pm1	-	23066349~23070418	23065990~23076225
Pm003083	Pm1	-	23074331~23074757	23073535~23076202
Pm003084	Pm1	+	23083378~23090287	23082788~23091198
Pm003085	Pm1	+	23092638~23094747	23092525~23095506
Pm003086	Pm1	-	23095870~23098841	23094567~23099113
Pm003098	Pm1	+	23153008~23157733	23143379~23157984
Pm003100	Pm1	-	23161151~23163040	23161062~23163053
Pm003101	Pm1	-	23164578~23168042	23164418~23168293
Pm003103	Pm1	+	23176297~23176530	23175081~23177357
Pm003105	Pm1	-	23179961~23181310	23179772~23181580
Pm003107	Pm1	+	23189601~23191807	23189413~23192295
Pm003108	Pm1	+	23193092~23198753	23192909~23199639
Pm003109	Pm1	-	23199304~23202698	23198466~23203024
Pm003110	Pm1	+	23207696~23209681	23204705~23212967
Pm003112	Pm1	+	23216815~23218119	23215038~23218420
Pm003113	Pm1	+	23219702~23227949	23219399~23231819
Pm003114	Pm1	+	23228654~23231609	23228447~23231819
Pm003116	Pm1	+	23233304~23233971	23233304~23234443
Pm003118	Pm1	+	23236026~23241869	23235346~23242320
Pm003119	Pm1	+	23243673~23246018	23243100~23246018
Pm003121	Pm1	-	23248767~23250777	23248342~23251684
Pm003123	Pm1	-	23255057~23260627	23254723~23261048
Pm003124	Pm1	+	23267488~23270304	23266738~23270701
Pm003125	Pm1	-	23271910~23274715	23271597~23275239
Pm003126	Pm1	+	23276814~23279397	23276463~23279837
Pm003127	Pm1	-	23280869~23282630	23280588~23283823
Pm003128	Pm1	-	23285274~23286303	23284942~23286772
Pm003129	Pm1	-	23289452~23293104	23288518~23293446
Pm003130	Pm1	-	23296444~23297504	23295991~23298094
Pm003131	Pm1	-	23298870~23302018	23298544~23302226
Pm003132	Pm1	+	23304283~23307055	23303056~23307618
Pm003133	Pm1	+	23312102~23316100	23310813~23316348
Pm003135	Pm1	+	23317775~23321493	23317764~23322570
Pm003136	Pm1	+	23323969~23327814	23323005~23328102
Pm003137	Pm1	+	23336768~23338015	23336695~23338278
Pm003138	Pm1	-	23340316~23343871	23340052~23344016
Pm003139	Pm1	+	23348787~23351302	23348632~23351535
Pm003141	Pm1	-	23354315~23356294	23354219~23356557
Pm003142	Pm1	+	23359671~23360458	23359536~23360673
Pm003144	Pm1	+	23363250~23363681	23363250~23365011
Pm003150	Pm1	-	23404019~23407222	23383951~23407343
Pm003151	Pm1	-	23408724~23412343	23408449~23412826
Pm003152	Pm1	-	23414067~23416082	23413422~23417987
Pm003153	Pm1	+	23416394~23419512	23413813~23419779
Pm003155	Pm1	-	23421720~23424386	23421370~23424613
Pm003156	Pm1	-	23429400~23435011	23429004~23437976
Pm003157	Pm1	+	23438600~23440046	23438473~23440438
Pm003159	Pm1	-	23453653~23456202	23453359~23457093
Pm003160	Pm1	-	23460282~23467394	23459938~23468317
Pm003161	Pm1	-	23482369~23490679	23481987~23491854
Pm003162	Pm1	-	23493606~23497159	23493418~23497543
Pm003164	Pm1	-	23500592~23507530	23500358~23507530
Pm003167	Pm1	+	23524682~23525203	23522744~23530503
Pm003168	Pm1	-	23530181~23532410	23522654~23532410
Pm003169	Pm1	+	23532685~23534703	23532685~23534798
Pm003170	Pm1	+	23535589~23543910	23535361~23544334
Pm003171	Pm1	+	23549829~23550452	23549599~23550922
Pm003177	Pm1	+	23634759~23635328	23633924~23636767
Pm003178	Pm1	+	23637472~23638503	23633904~23638504
Pm003181	Pm1	+	23663078~23667674	23662890~23673422
Pm003182	Pm1	+	23667914~23669026	23667914~23669247
Pm003183	Pm1	+	23669756~23673149	23669664~23673422
Pm003185	Pm1	+	23676039~23681157	23675978~23681418
Pm003186	Pm1	+	23683644~23684135	23683355~23684771
Pm003187	Pm1	-	23685565~23686802	23683549~23688311
Pm003188	Pm1	+	23687210~23689447	23686833~23689943
Pm003190	Pm1	+	23694131~23695741	23692663~23696043
Pm003192	Pm1	-	23697217~23700685	23696780~23701195
Pm003193	Pm1	+	23701213~23703617	23696761~23705711
Pm003194	Pm1	-	23704074~23707059	23703395~23707223
Pm003195	Pm1	+	23707684~23710852	23707599~23711155
Pm003196	Pm1	+	23713368~23714713	23713210~23714810
Pm003205	Pm1	-	23755181~23757070	23755060~23757299
Pm003209	Pm1	+	23799538~23800691	23799409~23800875
Pm003210	Pm1	-	23801034~23802032	23799385~23802146
Pm003211	Pm1	-	23802941~23805176	23802584~23806055
Pm003212	Pm1	-	23807034~23809722	23806883~23809795
Pm003213	Pm1	+	23810989~23814709	23810989~23814901
Pm003221	Pm1	-	23877010~23880896	23876633~23881055
Pm003222	Pm1	+	23883214~23884808	23881978~23886462
Pm003223	Pm1	-	23887123~23889593	23886878~23889593
Pm003225	Pm1	-	23902752~23903813	23902420~23903813
Pm003226	Pm1	-	23904766~23907545	23904419~23908827
Pm003227	Pm1	-	23909708~23912910	23909247~23913040
Pm003228	Pm1	-	23914625~23920303	23914006~23921327
Pm003229	Pm1	+	23923700~23926927	23922444~23931846
Pm003230	Pm1	-	23928297~23931515	23923635~23932201
Pm003234	Pm1	+	23952093~23955655	23951422~23956011
Pm003235	Pm1	+	23958809~23959981	23957601~23960799
Pm003236	Pm1	-	23960533~23967801	23960463~23968718
Pm003237	Pm1	-	23969915~23972949	23969667~23974484
Pm003239	Pm1	+	23985704~23989343	23985281~23989507
Pm003240	Pm1	+	23991772~23994540	23991619~23994672
Pm003241	Pm1	-	23995427~23998238	23995052~23999490
Pm003242	Pm1	+	24000683~24002869	24000494~24008643
Pm003244	Pm1	-	24006070~24008034	24004086~24009585
Pm003246	Pm1	-	24010389~24011975	24010366~24011975
Pm003247	Pm1	-	24014846~24017362	24010366~24017695
Pm003248	Pm1	-	24019749~24021717	24010366~24021919
Pm003249	Pm1	-	24024740~24026092	24023630~24026686
Pm003250	Pm1	-	24027914~24030047	24027688~24030125
Pm003251	Pm1	-	24030864~24031372	24030644~24032449
Pm003252	Pm1	+	24032477~24037090	24032476~24039953
Pm003254	Pm1	-	24037594~24041501	24037331~24042471
Pm003257	Pm1	-	24049247~24049990	24048108~24052663
Pm003259	Pm1	+	24057750~24059833	24057750~24060830
Pm003260	Pm1	+	24059676~24060649	24059676~24060830
Pm003262	Pm1	-	24067986~24068259	24067249~24068740
Pm003263	Pm1	-	24070776~24071648	24070363~24071648
Pm003265	Pm1	+	24093138~24095456	24092095~24101190
Pm003266	Pm1	-	24097580~24101389	24097249~24101629
Pm003267	Pm1	+	24109023~24110597	24108711~24110863
Pm003268	Pm1	-	24117421~24120194	24117293~24120488
Pm003269	Pm1	-	24121331~24124663	24117293~24125314
Pm003270	Pm1	-	24129069~24131664	24128620~24132166
Pm003271	Pm1	+	24134878~24138809	24134425~24139167
Pm003273	Pm1	+	24143581~24144764	24143581~24144910
Pm003274	Pm1	-	24155318~24159143	24154988~24160738
Pm003275	Pm1	-	24171820~24172350	24170962~24172885
Pm003278	Pm1	-	24190783~24194799	24190303~24195506
Pm003279	Pm1	+	24196470~24201031	24196135~24201385
Pm003280	Pm1	-	24201446~24202417	24199103~24202476
Pm003281	Pm1	+	24204004~24206702	24204004~24206851
Pm003282	Pm1	+	24208914~24213754	24208195~24213965
Pm003284	Pm1	+	24225941~24236188	24225719~24236538
Pm003285	Pm1	+	24238592~24240914	24236972~24241544
Pm003286	Pm1	+	24242743~24251719	24241679~24255800
Pm003287	Pm1	-	24253361~24257658	24252944~24258705
Pm003288	Pm1	+	24262271~24266397	24261762~24266767
Pm003290	Pm1	-	24276447~24277850	24276015~24279239
Pm003291	Pm1	+	24281491~24284940	24280432~24285271
Pm003292	Pm1	+	24289702~24293554	24289376~24294802
Pm003293	Pm1	-	24293911~24299338	24289409~24300350
Pm003294	Pm1	+	24307155~24313041	24306954~24313459
Pm003295	Pm1	+	24317804~24322339	24317484~24322645
Pm003296	Pm1	+	24324489~24325349	24323307~24326087
Pm003298	Pm1	+	24332597~24334476	24332210~24334670
Pm003299	Pm1	-	24335117~24339592	24334846~24339734
Pm003302	Pm1	-	24343389~24348361	24343199~24348955
Pm003303	Pm1	-	24353591~24356143	24353591~24356171
Pm003304	Pm1	-	24357025~24360265	24356893~24360749
Pm003306	Pm1	+	24370078~24371740	24369950~24372212
Pm003307	Pm1	+	24376323~24379616	24376319~24380776
Pm003308	Pm1	+	24382907~24383272	24382617~24383989
Pm003309	Pm1	+	24387141~24388492	24386759~24388770
Pm003310	Pm1	+	24389300~24392133	24389075~24396766
Pm003311	Pm1	+	24393977~24396567	24393831~24396766
Pm003312	Pm1	+	24397748~24402182	24397138~24402367
Pm003315	Pm1	+	24409029~24409569	24409029~24409980
Pm003317	Pm1	+	24413380~24416475	24413367~24416826
Pm003318	Pm1	+	24418811~24423380	24417052~24423554
Pm003319	Pm1	+	24424098~24427306	24423969~24427456
Pm003320	Pm1	+	24432389~24437439	24431922~24438122
Pm003321	Pm1	-	24438721~24443996	24438382~24443996
Pm003322	Pm1	+	24445134~24446920	24445031~24447309
Pm003323	Pm1	-	24447747~24448952	24445095~24449253
Pm003325	Pm1	+	24457245~24458254	24455297~24458523
Pm003328	Pm1	-	24470105~24474002	24470102~24474019
Pm003330	Pm1	-	24483463~24487650	24483376~24487650
Pm003331	Pm1	-	24489337~24493930	24483376~24494020
Pm003332	Pm1	-	24503791~24508409	24483376~24508776
Pm003333	Pm1	+	24514955~24517579	24514767~24517877
Pm003335	Pm1	-	24520359~24522728	24520108~24522867
Pm003336	Pm1	+	24526787~24534048	24526767~24534521
Pm003338	Pm1	-	24534271~24538099	24533996~24539089
Pm003339	Pm1	+	24540799~24545371	24540629~24550930
Pm003340	Pm1	+	24546408~24549197	24546408~24550930
Pm003343	Pm1	+	24554244~24557466	24554215~24561081
Pm003344	Pm1	+	24558262~24561516	24551227~24561632
Pm003345	Pm1	+	24561940~24563413	24561837~24563829
Pm003346	Pm1	-	24563756~24565786	24563093~24565883
Pm003347	Pm1	+	24566329~24571351	24566167~24571503
Pm003348	Pm1	+	24572423~24573926	24572355~24574128
Pm003349	Pm1	-	24581619~24586459	24581161~24586658
Pm003352	Pm1	-	24594712~24601541	24594202~24601541
Pm003353	Pm1	+	24608920~24611227	24608650~24611496
Pm003354	Pm1	+	24613190~24616057	24613087~24616161
Pm003355	Pm1	+	24618311~24618544	24618117~24618992
Pm003356	Pm1	-	24620098~24623283	24619212~24623431
Pm003357	Pm1	-	24624871~24630251	24624318~24630388
Pm003358	Pm1	-	24631536~24633858	24631399~24633858
Pm003361	Pm1	-	24638336~24640850	24637763~24641211
Pm003362	Pm1	-	24642004~24649040	24641501~24649146
Pm003364	Pm1	-	24661415~24663810	24661415~24663825
Pm003367	Pm1	-	24670795~24674772	24668392~24674967
Pm003368	Pm1	-	24675927~24676715	24675616~24678088
Pm003369	Pm1	-	24679544~24681771	24679192~24682570
Pm003370	Pm1	-	24683186~24688647	24682840~24688647
Pm003371	Pm1	-	24691251~24691466	24691108~24693036
Pm003373	Pm1	-	24694457~24697009	24694357~24697145
Pm003375	Pm1	-	24701101~24703049	24700925~24703264
Pm003376	Pm1	+	24709903~24710817	24709054~24711282
Pm003377	Pm1	+	24711843~24714300	24711767~24714728
Pm003378	Pm1	-	24715507~24718522	24715108~24718655
Pm003381	Pm1	-	24735615~24738275	24735434~24738450
Pm003382	Pm1	+	24739484~24740727	24738082~24742836
Pm003384	Pm1	-	24745168~24751272	24744682~24751664
Pm003385	Pm1	-	24752409~24755170	24752229~24755400
Pm003386	Pm1	+	24755900~24759621	24755455~24759851
Pm003388	Pm1	+	24763257~24764858	24763045~24766654
Pm003389	Pm1	-	24765349~24766517	24764032~24766740
Pm003390	Pm1	+	24766983~24769871	24766746~24770166
Pm003391	Pm1	+	24772257~24775361	24771764~24775611
Pm003392	Pm1	+	24776050~24782154	24775973~24782925
Pm003393	Pm1	+	24788072~24788590	24788013~24788816
Pm003395	Pm1	+	24790920~24795747	24790874~24812274
Pm003396	Pm1	-	24796216~24797207	24793544~24798023
Pm003398	Pm1	+	24807603~24812274	24801836~24814841
Pm003400	Pm1	-	24822216~24823307	24821995~24823476
Pm003402	Pm1	+	24827767~24828531	24827767~24830719
Pm003404	Pm1	-	24830306~24833703	24828382~24833842
Pm003405	Pm1	+	24834333~24837134	24834181~24837206
Pm003412	Pm1	+	24860632~24863656	24860241~24863815
Pm003413	Pm1	+	24865452~24871296	24865078~24873129
Pm003414	Pm1	+	24875343~24876898	24874859~24877117
Pm003415	Pm1	-	24878939~24883749	24878792~24887286
Pm003417	Pm1	-	24889872~24890918	24889206~24892270
Pm003418	Pm1	+	24895476~24896270	24895364~24896613
Pm003419	Pm1	+	24904623~24906539	24904432~24906750
Pm003420	Pm1	+	24907398~24910799	24907234~24911255
Pm003421	Pm1	+	24911659~24914078	24911503~24918328
Pm003423	Pm1	-	24918597~24924094	24918562~24924357
Pm003425	Pm1	-	24927100~24929423	24926522~24932129
Pm003426	Pm1	-	24932591~24933353	24932332~24934099
Pm003427	Pm1	-	24934418~24937765	24934204~24939049
Pm003428	Pm1	-	24941203~24942718	24941203~24942965
Pm003429	Pm1	-	24945289~24949853	24945289~24950596
Pm003430	Pm1	-	24953922~24958266	24953733~24958714
Pm003431	Pm1	-	24963529~24968625	24960856~24969095
Pm003432	Pm1	-	24971058~24976204	24970498~24976399
Pm003433	Pm1	+	24987775~24988615	24987352~24988626
Pm003434	Pm1	-	24992778~24998518	24989134~24998788
Pm003435	Pm1	-	25000689~25006355	24999249~25006528
Pm003436	Pm1	-	25007539~25010273	25007210~25011274
Pm003437	Pm1	-	25012990~25017711	25012539~25017741
Pm003438	Pm1	+	25020096~25022024	25019810~25022387
Pm003439	Pm1	-	25022692~25024123	25022553~25024123
Pm003440	Pm1	+	25029004~25030320	25028540~25056947
Pm003444	Pm1	-	25053564~25054874	25052532~25081618
Pm003446	Pm1	-	25080314~25081618	25080164~25081638
Pm003448	Pm1	-	25089161~25093450	25088947~25094608
Pm003449	Pm1	+	25098339~25106496	25098042~25106766
Pm003450	Pm1	-	25107171~25107795	25106938~25107795
Pm003451	Pm1	-	25108271~25108860	25108119~25109019
Pm003453	Pm1	-	25112707~25120027	25110436~25120277
Pm003454	Pm1	-	25121305~25124998	25120854~25125905
Pm003455	Pm1	-	25127212~25129834	25126855~25138464
Pm003456	Pm1	-	25131295~25135157	25131017~25138459
Pm003457	Pm1	-	25137391~25138407	25137045~25138730
Pm003459	Pm1	-	25141913~25146074	25139123~25147489
Pm003460	Pm1	-	25149026~25151104	25147713~25151174
Pm003461	Pm1	-	25151498~25154879	25151498~25156481
Pm003462	Pm1	+	25161844~25164875	25161075~25165131
Pm003464	Pm1	+	25167586~25169481	25167461~25169741
Pm003465	Pm1	+	25170164~25174642	25170071~25174642
Pm003467	Pm1	-	25176722~25182859	25176553~25183028
Pm003469	Pm1	-	25185902~25187995	25185610~25188038
Pm003470	Pm1	+	25188470~25189860	25188470~25190155
Pm003471	Pm1	-	25190682~25209096	25189695~25209383
Pm003473	Pm1	-	25219417~25224008	25219089~25224547
Pm003474	Pm1	-	25228845~25231680	25226954~25232649
Pm003475	Pm1	+	25236010~25245691	25235680~25247540
Pm003476	Pm1	-	25246750~25247379	25244931~25247872
Pm003477	Pm1	-	25248545~25249654	25248328~25250062
Pm003478	Pm1	+	25251340~25253225	25251032~25254587
Pm003479	Pm1	-	25259385~25262069	25255820~25262370
Pm003481	Pm1	-	25264329~25265947	25264206~25267780
Pm003482	Pm1	+	25266423~25269180	25266143~25269426
Pm003483	Pm1	-	25273308~25276137	25271850~25276475
Pm003484	Pm1	+	25281503~25281925	25281398~25282687
Pm003487	Pm1	-	25286525~25289069	25283354~25289232
Pm003489	Pm1	-	25291200~25294901	25281379~25295159
Pm003491	Pm1	+	25300473~25305776	25297561~25315723
Pm003493	Pm1	+	25313912~25315436	25313912~25315723
Pm003495	Pm1	-	25326381~25327633	25310244~25328482
Pm003496	Pm1	+	25332316~25333215	25331282~25333775
Pm003497	Pm1	+	25338051~25341051	25337757~25341219
Pm003499	Pm1	+	25342720~25346592	25342507~25346821
Pm003500	Pm1	-	25350286~25353249	25349829~25353652
Pm003501	Pm1	+	25353528~25359397	25352927~25359846
Pm003502	Pm1	+	25362389~25364810	25362092~25365096
Pm003503	Pm1	+	25371670~25375809	25370140~25376038
Pm003506	Pm1	+	25381117~25382862	25381106~25383099
Pm003508	Pm1	+	25387370~25390077	25387293~25392493
Pm003509	Pm1	-	25390830~25395544	25390432~25395570
Pm003510	Pm1	+	25398199~25400845	25397894~25401592
Pm003511	Pm1	-	25401159~25402871	25397932~25403707
Pm003512	Pm1	-	25404520~25406589	25404356~25406869
Pm003513	Pm1	-	25407835~25412182	25407588~25420686
Pm003516	Pm1	+	25421655~25422471	25421479~25422471
Pm003519	Pm1	+	25432367~25435176	25432216~25435450
Pm003520	Pm1	-	25437485~25439669	25437207~25440721
Pm003521	Pm1	+	25442031~25442180	25441819~25445651
Pm003522	Pm1	+	25451282~25454963	25451282~25455048
Pm003523	Pm1	-	25455538~25456575	25450209~25457007
[truncated: 15,168 more rows]

## Sheet: Table S7
Gene Name	Enzyme	KO ID	Reference gene (NCBI-ProteinID)
BEAT	acetyl-CoA/benzylalcohol acetyltransferase	K21380	AAC18062
CFAT	acetyl-CoA/coniferyl alcohol acetyltransferase	K17054	ABG75942
BPBT	benzyl alcohol O-benzoyltransferase	K19861	AAU06226
ADH	aryl-alcohol dehydrogenase	K00055	AAA26024
BAR	benzaldehyde reductase	K00055	AB426519
SAMT	salicylate 1-O-methyltransferase	K21483	AF133053
EGS1	eugenol synthase	K17055	ABD17321
PAL	phenylalanine ammonia-lyase	K10775	NP_181241
C4H	trans-cinnamate 4-monooxygenase	K00487	NP_180607
EOMT	eugenol O-methyltransferase	K17058	AAL30424
BALDH	benzaldehyde dehydrogenase	K22417	NP_563711
BA2H	benzoic acid 2-hydroxylase	-	No identified at present

## Sheet: Table S8
Name	Gene ID			Bei	Xia	Dan	Fen	Yan
Name	Gene ID	Bud_RPKM*	Flower_RPKM*	Bei_FPKM	Xia_FPKM	Dan_FPKM	Fen_FPKM	Yan_FPKM
PAL	Pm018524	52.858	381.106	629.368	399.487	400.313	341.222	151.106
PAL	Pm030127	290.93	3737.92	3416.6	1143.27	635.54	1919.78	167.009
BEAT	Pm006849	0.394079	0.505948	0.0466193	0.0614644	0.252732	0.950541	0.354896
BEAT	Pm006850	0.591118	1.26487	0.348829	0.0884679	0.456641	0.960918	0.557271
BEAT	Pm006854	0.0484814	0.398363	0.0272825	0.0339164	0.407246	0.0523772	0.430052
BEAT	Pm006858	2.07533	1.23929	0.252982	1.2199	1.79027	1.64589	4.60948
BEAT	Pm006859	-	0.050479	0	0.0111111	0.145724	0.254954	2.19113
BEAT	Pm006860	8.67818	8.71418	11.2147	5.66059	17.8109	14.7772	26.3183
BEAT	Pm006862	4.94628	8.19983	1.51824	3.72289	17.796	13.0586	22.0612
BEAT	Pm006868	1.87386	0.0986995	0.022405	0.0108626	0	0	0.359093
BEAT	Pm006869	-	-	0	0	0.0149984	0.0139787	0.123262
BEAT	Pm010966	0.990566	0.184984	1.23922	0.454666	22.6292	12.1443	2.01187
BEAT	Pm010967	39.4426	45.506	48.4502	2.80634	32.2822	71.2686	5.61698
BEAT	Pm010974	0.960952	0.641547	0.360665	0.140945	0.203472	0.600396	0.347264
BEAT	Pm010975	0.896854	-	0.352372	0	0.0404803	0	0.0100424
BEAT	Pm010976	8.17491	1.93764	0.830274	0.0797344	0.0854165	0.0261675	0.0149998
BEAT	Pm010989	-	0.200996	0.230881	0.0249919	0	0.341365	0.517738
BEAT	Pm010994	0.0958807	0.196958	0.0466918	0.190633	0	0.0121112	0
BEAT	Pm010996	0.0960952	0.296098	0.0375787	0.0484058	2.18763	1.46996	8.27658
BEAT	Pm010998	10.8101	2.15213	0.0111031	0	0.359656	0.113227	0.0536999
BEAT	Pm011009	132.022	202.102	188.993	281.313	151.98	32.59	47.5405
BEAT	Pm011010	71.8472	61.8126	37.7878	93.6517	36.7263	7.42357	18.1761
BEAT	Pm011011	157.152	20.427	30.7406	22.5805	22.4183	4.94079	22.1619
BEAT	Pm011503	1.21315	0.461492	1.95517	0.0229528	0.0321962	0.278438	2.16139
BEAT	Pm026103	0.520375	0.340122	0.381726	0.570086	1.08349	21.5896	58.2015
BPBT	Pm017753	5.90393	51.1375	1.93421	22.5304	19.3574	32.5755	23.0722
BPBT	Pm023027	4.0532	1.43553	2.36355	9.52481	3.41872	1.38541	2.47159
BPBT	Pm023029	2.2532	1.92034	1.25517	3.74864	5.21757	2.13387	11.8665
SAMT	Pm005855	0.982114	0.0796366	0.434764	0.322997	1.98377	1.56136	5.32719
SAMT	Pm005856	0.965271	1.30125	2.74491	25.9249	29.926	52.2979	53.6073
SAMT	Pm005883	0.125232	0.643129	0.665977	0.105997	0.0836104	0.234285	0.506167
SAMT	Pm006000	1.16591	1.70172	0.947257	1.15041	0	1.02949	3.83636
SAMT	Pm021789	3.32386	33.6799	32.8108	0.06201	2.01357	2.81736	0.734105
SAMT	Pm022117	0.182526	15.0603	8.53803	0.0137552	0.841906	8.64415	0.851111
SAMT	Pm025120	-	-	0.250756	1.77765	1.15786	0.0761351	0.388891
SAMT	Pm025122	0.352087	-	0.343782	0.456357	0.0780649	0.0316522	0.111899
SAMT	Pm025123	-	-	0.0784719	0.131803	0.108342	0.0634635	1.28413
SAMT	Pm025125	-	1.99971	1.43686	0	0	0.0152751	10.1057
SAMT	Pm030764	1.46703	0.542443	0.194839	0.245998	0.562131	0.346631	0.160335
ADH	Pm006116	23.3497	17.195	31.4532	29.4819	13.8374	15.6978	8.75296
ADH	Pm019578	-	-	0.0511648	0.117426	0.0906381	0.0341189	6.80631
ADH	Pm022682	24.4728	4.12161	6.49766	2.20851	12.296	15.3719	16.1647
ADH	Pm022689	22.1459	20.3836	42.6465	42.1521	23.4549	18.1128	5.78508
BAR	Pm013776	1.92073	1085.3	321.886	307.201	177.46	22.2488	12.3299
BAR2	Pm013777	-	1.16716	506.599	879.005	513.735	37.3386	4.01712
BAR3	Pm013782	0.359452	667.041	274.154	563.565	747.6	2.69501	1.66314
BAR	Pm016504	-	0.175772	0.146179	0.940807	0.201871	0.413004	1.37185
BAR	Pm017905	0.132168	-	0	0.151282	0.191611	0.121478	0.209
BAR	Pm018403	-	-	0.0973684	0.098586	0.122087	0	0.2234
BAR	Pm020713	0.535259	0.0687207	0.704042	0.514605	0.31603	0.681971	1.82886
BAR	Pm022900	15	11.9751	32.7697	18.5931	8.56996	9.07012	1.42945
BAR	Pm023202	209.596	451.174	634.413	513.753	303.786	522.447	135.193
BAR	Pm024067	-	0.137014	0.313002	0.30513	2.60237	1.94696	7.38534
BAR	Pm029053	0.337693	0.763059	2.32794	1.17301	1.72995	0.106878	0.374935
CFAT	Pm030674	0.0465885	63.2591	42.189	8.45653	15.8153	4.67334	61.79
CFAT	Pm030672	0.753589	340.694	256.085	31.358	46.9594	1.22515	113.608
CFAT	Pm013138	1.31016	743.193	189.237	22.9038	43.0922	2.09538	74.9326
CFAT	Pm023001	-	0.287106	0.0409301	0	0.422993	0.0469324	0.0848961
EGS	Pm023087	0.415689	-	0.0342159	0.386616	0.254206	0.21949	2.74714
EGS	Pm023086	-	0.284637	1.69982	3.15199	0.631956	0.399137	0.719845
EGS	Pm023091	4.30794	0.513008	7.54423	8.70573	5.40768	1.49905	12.6143
EGS	Pm029006	93.8076	773.244	1003.16	428.225	180.422	664.964	258.9
* RPKMs of the buds and flowers were referenced to Zhao et al., 2017

## Sheet: Table S9
Metabolite	Gene ID	R^2	P
Benzyl benzoate	Pm010480	0.882416	2.08e-07
Eugenol	Pm010144	0.851464	9.63e-07
Benzyl benzoate	Pm026098	0.878389	2.59e-07
Chavicol	Pm007812	0.879844	2.39e-07
Benzaldehyde	Pm007082	0.933377	5.05e-09
Benzyl acetate	Pm007082	0.849985	1.03e-06
Chavicol	Pm013782	0.814108	4.22e-06
Eugenol	Pm002584	0.866249	4.83e-07
Benzaldehyde	Pm029133	0.821605	3.21e-06
Benzyl acetate	Pm029133	0.803784	6.03e-06
Benzyl benzoate	Pm027179	0.94433	1.56e-09
Eugenol	Pm013775	0.886732	1.62e-07
Benzaldehyde	Pm024045	0.873445	3.36e-07
Benzaldehyde	Pm019732	0.800414	6.74e-06
Benzyl alcohol	Pm014458	0.8496	1.05e-06
Chavicol	Pm014458	0.926026	1e-08
Benzyl benzoate	Pm029147	0.960654	1.63e-10
Eugenol	Pm029793	0.900018	7.18e-08
Benzyl benzoate	Pm010475	0.839881	1.58e-06
Benzyl alcohol	Pm020499	0.881734	2.16e-07
Chavicol	Pm020499	0.928216	8.22e-09
Benzaldehyde	Pm028582	0.856811	7.57e-07
Benzyl acetate	Pm028582	0.842137	1.44e-06
Benzyl benzoate	Pm013697	0.808688	5.1e-06
Benzyl benzoate	Pm010474	0.904815	5.2e-08
Benzyl benzoate	Pm027126	0.83001	2.34e-06
Benzyl benzoate	Pm022865	0.819568	3.46e-06
Benzyl alcohol	Pm007757	0.81251	4.46e-06
Benzaldehyde	Pm001200	0.933094	5.19e-09
Benzyl acetate	Pm001200	0.86591	4.92e-07
Eugenol	Pm012986	0.860492	6.38e-07
Benzaldehyde	Pm009820	0.833384	2.05e-06
Benzyl alcohol	Pm011139	0.87264	3.51e-07
Benzyl benzoate	Pm002257	0.910614	3.45e-08
Benzaldehyde	Pm021654	0.834083	1.99e-06
Benzaldehyde	Pm017311	0.881933	2.13e-07
Benzyl acetate	Pm017311	0.857489	7.33e-07
Benzyl alcohol	Pm008471	0.85322	8.9e-07
Eugenol	Pm013603	0.927412	8.84e-09
Benzaldehyde	Pm000170	0.862107	5.91e-07
Benzyl acetate	Pm000170	0.803273	6.13e-06
Benzyl alcohol	Pm009826	0.842785	1.4e-06
Benzaldehyde	Pm025999	0.809692	4.92e-06
Eugenol	Pm002448	0.838927	1.64e-06
Eugenol	Pm025998	0.892585	1.15e-07
Benzaldehyde	Pm027614	0.887911	1.52e-07
Benzaldehyde	Pm003223	0.921419	1.48e-08
Benzyl acetate	Pm003223	0.885526	1.74e-07
Eugenol	Pm021082	0.931117	6.28e-09
Eugenol	Pm021531	0.800429	6.74e-06
Benzyl alcohol	Pm030324	0.91742	2.05e-08
Chavicol	Pm030324	0.887327	1.57e-07
Benzaldehyde	Pm008039	0.918319	1.91e-08
Benzyl benzoate	Pm023209	0.960037	1.8e-10
Benzaldehyde	Pm017978	0.907978	4.17e-08
Benzyl acetate	Pm017978	0.803764	6.03e-06
Benzyl benzoate	Pm018208	0.927819	8.52e-09
Benzaldehyde	Pm003627	0.872834	3.47e-07
Benzyl acetate	Pm003627	0.843417	1.36e-06
Benzaldehyde	Pm021062	0.961735	1.36e-10
Benzyl acetate	Pm021062	0.88174	2.16e-07
Benzaldehyde	Pm009821	0.831115	2.24e-06
Benzyl acetate	Pm009821	0.865335	5.06e-07
Benzyl alcohol	Pm004574	0.903254	5.78e-08
Benzaldehyde	Pm005742	0.81319	4.36e-06
Benzyl acetate	Pm005742	0.802867	6.21e-06
Benzaldehyde	Pm019733	0.821316	3.25e-06
Benzyl acetate	Pm019733	0.85384	8.66e-07
Benzyl benzoate	Pm013555	0.866725	4.72e-07
Benzyl benzoate	Pm002644	0.850151	1.02e-06
Benzaldehyde	Pm017753	0.85444	8.43e-07
Benzyl acetate	Pm017753	0.920218	1.64e-08
Eugenol	Pm014666	0.932352	5.58e-09
Benzyl benzoate	Pm026193	0.8581	7.13e-07
Eugenol	Pm019734	0.886082	1.69e-07
Benzyl benzoate	Pm024536	0.822363	3.13e-06
Benzyl benzoate	Pm001307	0.806208	5.55e-06
Benzyl alcohol	Pm010811	0.860058	6.51e-07
Chavicol	Pm010811	0.846654	1.19e-06
Chavicol	Pm022857	0.834411	1.97e-06
Benzyl benzoate	Pm010862	0.871934	3.64e-07
Benzyl benzoate	Pm018783	0.875344	3.05e-07
Benzaldehyde	Pm011650	0.802763	6.24e-06
Eugenol	Pm010200	0.900609	6.9e-08
Benzaldehyde	Pm013570	0.895433	9.62e-08
Benzyl acetate	Pm013570	0.955068	3.86e-10
Benzaldehyde	Pm015416	0.853509	8.79e-07
Eugenol	Pm021104	0.840485	1.54e-06
Eugenol	Pm030574	0.882776	2.03e-07
Benzaldehyde	Pm024777	0.932485	5.51e-09
Benzyl acetate	Pm024777	0.897369	8.51e-08
Eugenol	Pm007673	0.873697	3.32e-07
Benzyl benzoate	Pm014419	0.851467	9.63e-07
Eugenol	Pm016205	0.970422	2.53e-11
Benzaldehyde	Pm030759	0.866421	4.79e-07
Benzyl acetate	Pm030759	0.849451	1.05e-06
Benzaldehyde	Pm002729	0.817006	3.8e-06
Benzyl benzoate	Pm030659	0.814695	4.13e-06
Benzaldehyde	Pm012904	0.85946	6.69e-07
Benzaldehyde	Pm023887	0.868219	4.39e-07
Benzyl benzoate	Pm005259	0.800368	6.75e-06
Benzyl benzoate	Pm010733	0.876619	2.85e-07
Benzyl alcohol	Pm006439	0.850138	1.02e-06
Benzyl benzoate	Pm011442	0.911499	3.23e-08
Benzaldehyde	Pm004481	0.823699	2.97e-06
Eugenol	Pm025466	0.885377	1.76e-07
Benzyl alcohol	Pm009825	0.850144	1.02e-06
Benzyl acetate	Pm019062	0.845897	1.23e-06
Benzyl alcohol	Pm002982	0.84285	1.39e-06
Eugenol	Pm003895	0.878137	2.62e-07
Benzaldehyde	Pm018859	0.93087	6.43e-09
Benzyl acetate	Pm018859	0.918552	1.88e-08
Benzaldehyde	Pm008576	0.869166	4.18e-07
Benzyl acetate	Pm008576	0.803352	6.11e-06
Benzaldehyde	Pm011133	0.83178	2.18e-06
Benzyl alcohol	Pm005368	0.843393	1.36e-06
Benzaldehyde	Pm021896	0.872245	3.58e-07
Benzyl acetate	Pm021896	0.800188	6.79e-06
Benzyl benzoate	Pm026996	0.829732	2.36e-06
Benzaldehyde	Pm018033	0.902816	5.96e-08
Benzyl acetate	Pm018033	0.85086	9.89e-07
Eugenol	Pm005654	0.895789	9.41e-08
Benzaldehyde	Pm012584	0.883292	1.98e-07
Eugenol	Pm004096	0.862614	5.77e-07
Benzyl alcohol	Pm027131	0.856388	7.71e-07
Eugenol	Pm007059	0.865486	5.02e-07
Benzyl benzoate	Pm011667	0.800541	6.71e-06
Eugenol	Pm018675	0.879346	2.46e-07
Benzaldehyde	Pm008312	0.876666	2.84e-07
Benzyl acetate	Pm008312	0.826459	2.68e-06
Benzyl benzoate	Pm014380	0.899308	7.52e-08
Benzyl benzoate	Pm005755	0.959706	1.9e-10
Benzaldehyde	Pm003635	0.96423	8.74e-11
Benzyl acetate	Pm003635	0.883147	1.99e-07
Eugenol	Pm006589	0.81114	4.68e-06
Benzyl acetate	Pm030367	0.847423	1.15e-06
Eugenol	Pm002758	0.827108	2.62e-06
Eugenol	Pm020809	0.843888	1.34e-06
Eugenol	Pm015371	0.82345	3e-06
Eugenol	Pm024611	0.852415	9.23e-07
Benzyl benzoate	Pm009370	0.870157	3.98e-07
Eugenol	Pm004434	0.971506	1.99e-11
Benzaldehyde	Pm014963	0.81057	4.78e-06
Benzyl acetate	Pm014963	0.873417	3.37e-07
Eugenol	Pm028074	0.804199	5.94e-06
Eugenol	Pm017769	0.828836	2.45e-06
Benzaldehyde	Pm023594	0.86187	5.97e-07
Benzyl acetate	Pm023594	0.829094	2.42e-06
Benzaldehyde	Pm024358	0.889212	1.41e-07
Benzyl acetate	Pm024358	0.852712	9.11e-07
Benzyl benzoate	Pm022642	0.933662	4.91e-09
Benzyl benzoate	Pm020262	0.941531	2.15e-09
Benzaldehyde	Pm024440	0.822714	3.09e-06
Eugenol	Pm005996	0.812335	4.49e-06
Eugenol	Pm003240	0.886678	1.63e-07
Benzaldehyde	Pm025884	0.850359	1.01e-06
Eugenol	Pm009949	0.805236	5.74e-06
Eugenol	Pm019917	0.83059	2.29e-06
Eugenol	Pm011337	0.934324	4.6e-09
Benzaldehyde	Pm012049	0.812984	4.39e-06
Eugenol	Pm027893	0.897894	8.23e-08
Eugenol	Pm002608	0.855044	8.2e-07
Benzaldehyde	Pm014966	0.815875	3.96e-06
Eugenol	Pm020311	0.810259	4.83e-06
Eugenol	Pm019200	0.82169	3.2e-06
Eugenol	Pm013842	0.942027	2.04e-09
Eugenol	Pm022682	0.964093	8.96e-11
Benzaldehyde	Pm001330	0.861163	6.18e-07
Benzyl benzoate	Pm015612	0.842497	1.42e-06
Eugenol	Pm009931	0.887644	1.54e-07
Eugenol	Pm019146	0.886514	1.65e-07
Benzyl benzoate	Pm004987	0.845721	1.24e-06
Benzyl benzoate	Pm004757	0.911991	3.11e-08
Benzyl alcohol	Pm030475	0.908045	4.15e-08
Benzaldehyde	Pm004905	0.890347	1.31e-07
Benzyl acetate	Pm004905	0.858568	6.98e-07
Benzaldehyde	Pm014038	0.86064	6.33e-07
Benzyl acetate	Pm014038	0.860957	6.24e-07
Benzyl acetate	Pm021590	0.802578	6.27e-06
Benzaldehyde	Pm014687	0.913514	2.78e-08
Benzyl acetate	Pm014687	0.828064	2.52e-06
Eugenol	Pm013827	0.809826	4.9e-06
Eugenol	Pm014806	0.833121	2.07e-06
Benzyl benzoate	Pm005377	0.876883	2.81e-07
Benzaldehyde	Pm020826	0.858629	6.96e-07
Benzyl benzoate	Pm022696	0.827558	2.57e-06
Eugenol	Pm005357	0.835721	1.87e-06
Benzaldehyde	Pm030032	0.827356	2.59e-06
Benzyl acetate	Pm030032	0.861438	6.1e-07
Eugenol	Pm003899	0.882936	2.02e-07
Benzyl alcohol	Pm025080	0.891705	1.21e-07
Chavicol	Pm025080	0.83611	1.84e-06
Eugenol	Pm004636	0.928463	8.03e-09

## Sheet: Table S10
Metabolits	Genes	Symbol	Interaction	Cor
Benzaldehyde	Pm014038	WSD1	MtoG	0.927707
Benzyl acetate	Pm014038	WSD1	MtoG	0.927878
Benzyl benzoate	Pm011667	CSLG2	MtoG	0.89473
Benzaldehyde	Pm025999	PGIP1	MtoG	0.899829
Eugenol	Pm025998	PGIP2	MtoG	0.944767
Benzaldehyde	Pm003223	PG	MtoG	0.959906
Benzyl acetate	Pm003223	PG	MtoG	0.941024
Benzyl alcohol	Pm007757	XTH15	MtoG	0.901393
Benzaldehyde	Pm008576	PNP	MtoG	0.932291
Benzyl acetate	Pm008576	PNP	MtoG	0.896299
Eugenol	Pm007673	PME61	MtoG	-0.934718
Benzyl benzoate	Pm026996	PME44	MtoG	0.910896
Benzyl benzoate	Pm029147	FATB	MtoG	0.98013
Eugenol	Pm019146	GPAT3	MtoG	0.941549
Benzyl alcohol	Pm025080	PEAMT1	MtoG	0.944302
Chavicol	Pm025080	PEAMT1	MtoG	0.914391
Benzaldehyde	Pm017311	NPC3	MtoG	0.939113
Benzyl acetate	Pm017311	NPC3	MtoG	0.926007
Benzaldehyde	Pm028582	BAHD	MtoG	0.925641
Benzyl acetate	Pm028582	BAHD	MtoG	0.91768
Eugenol	Pm022682	ADH2	MtoG	-0.981882
Eugenol	Pm012986	4CL3	MtoG	0.927627
Benzaldehyde	Pm008312	HCT1	MtoG	0.936305
Benzyl acetate	Pm008312	HCT1	MtoG	0.909098
Eugenol	Pm013827	HCT2	MtoG	0.899903
Chavicol	Pm013782	CCR3	MtoG	0.902279
Eugenol	Pm013775	CCR1	MtoG	0.941665
Benzyl benzoate	Pm002257	CAD2	MtoG	-0.954261
Benzaldehyde	Pm017753	BPBT	MtoG	-0.924359
Benzyl acetate	Pm017753	BPBT	MtoG	-0.95928
Benzyl benzoate	Pm010480	TDC2	MtoG	0.93937
Benzyl benzoate	Pm010475	TDC4	MtoG	0.91645
Benzyl benzoate	Pm010474	TDC3	MtoG	0.951217
Eugenol	Pm002448	CYP81D8	MtoG	0.91593
Eugenol	Pm011337	3GT	MtoG	0.966604
Eugenol	Pm021531	FLS	MtoG	0.894667
Benzaldehyde	Pm023594	CYP706A4	MtoG	0.92837
Benzyl acetate	Pm023594	CYP706A4	MtoG	0.910546
Eugenol	Pm017769	CCD7	MtoG	-0.910404
Eugenol	Pm019734	PP2C	MtoG	0.941319
Benzaldehyde	Pm021654	SAUR-like1	MtoG	0.913281
Benzaldehyde	Pm021896	SAUR-like2	MtoG	0.933941
Benzyl acetate	Pm021896	SAUR-like2	MtoG	0.894532
Benzyl alcohol	Pm027131	SAUR-like3	MtoG	-0.925413
Eugenol	Pm030574	CYP72A1	MtoG	-0.939562
Eugenol	Pm005996	DWF1	MtoG	0.901296
Eugenol	Pm004096	BAK1	MtoG	-0.92877
Eugenol	Pm002584	UGT85A4	MtoG	0.930725
Benzyl benzoate	Pm027179	CKX3	MtoG	0.971766
Benzyl alcohol	Pm004574	UGT85A2.1	MtoG	0.950397
Eugenol	Pm006589	UGT85A2.2	MtoG	-0.900633
Benzyl alcohol	Pm030475	ERF	MtoG	-0.952914
Benzaldehyde	Pm005742	GA3	MtoG	0.901771
Benzyl acetate	Pm005742	GA3	MtoG	0.896028
Eugenol	Pm013603	GA3OX1	MtoG	-0.963022
Benzaldehyde	Pm009820	CRK8	MtoG	0.912899
Benzaldehyde	Pm017978	RLP48	MtoG	-0.952879
Benzyl acetate	Pm017978	RLP48	MtoG	-0.896529
Benzaldehyde	Pm021062	PR1-like	MtoG	0.980681
Benzyl acetate	Pm021062	PR1-like	MtoG	0.93901
Benzyl benzoate	Pm030659	TIR-NBS-LRR1	MtoG	0.902604
Benzyl benzoate	Pm011442	LRR-RK	MtoG	0.954725
Benzyl alcohol	Pm030324	TIR-NBS-LRR2	MtoG	0.957821
Chavicol	Pm030324	TIR-NBS-LRR2	MtoG	0.941981
Eugenol	Pm029793	TIR-NBS-LRR3	MtoG	-0.948693
Benzyl benzoate	Pm013697	NB-ARC1	MtoG	0.899271
Benzaldehyde	Pm025884	TIR-NBS-LRR4	MtoG	0.922149
Eugenol	Pm009931	NB-ARC2	MtoG	0.942149
Benzaldehyde	Pm020826	TIR-NBS-LRR5	MtoG	-0.926622
Benzaldehyde	Pm023887	OSM34	MtoG	0.931783
Benzaldehyde	Pm018859	HSP18.2	MtoG	0.964816
Benzyl acetate	Pm018859	HSP18.2	MtoG	0.958411
Benzaldehyde	Pm004905	RD22	MtoG	0.943582
Benzyl acetate	Pm004905	RD22	MtoG	0.92659
Benzaldehyde	Pm019733	SPDS	MtoG	0.906265
Benzyl acetate	Pm019733	SPDS	MtoG	0.924035
Eugenol	Pm002608	GORP	MtoG	-0.924686
Benzaldehyde	Pm029133	Zif	MtoG	0.906424
Benzyl acetate	Pm029133	Zif	MtoG	0.89654
Eugenol	Pm003895	AP2/B3-like	MtoG	-0.93709
Eugenol	Pm005654	Peptidase A1.1	MtoG	0.946461
Eugenol	Pm004434	Peptidase A1.2	MtoG	0.98565
Eugenol	Pm003899	TruA	MtoG	0.939647
Benzyl benzoate	Pm014380	DB10	MtoG	0.948319
Eugenol	Pm027893	Sec14p-like	MtoG	-0.947573
Eugenol	Pm021104	PK	MtoG	0.91678
Benzyl benzoate	Pm005377	Serine protease	MtoG	0.93642
Eugenol	Pm010144	Cysteine proteinase1	MtoG	0.922748
Eugenol	Pm010200	Cysteine proteinase2	MtoG	0.949004
Benzyl benzoate	Pm023209	UBC32	MtoG	0.979815
Benzaldehyde	Pm024045	E3-RING1	MtoG	-0.934583
Benzyl benzoate	Pm018783	E3-RING2	MtoG	0.935598
Benzaldehyde	Pm002729	E3-RING3	MtoG	0.903884
Benzyl acetate	Pm019062	E3-RING4	MtoG	0.919727
Benzyl benzoate	Pm004757	E3-RING5	MtoG	0.954982
Benzaldehyde	Pm012049	E3-SCF	MtoG	0.901656
Benzyl benzoate	Pm001307	LRR-TMPK	MtoG	-0.897891
Benzaldehyde	Pm009821	CRK28	MtoG	0.911655
Benzyl acetate	Pm009821	CRK28	MtoG	0.930234
Benzyl alcohol	Pm009825	CRK27	MtoG	0.922033
Eugenol	Pm014666	WAKL10	MtoG	0.965584
Eugenol	Pm014806	WAKL1	MtoG	0.912755
Benzyl benzoate	Pm022865	CML37	MtoG	0.9053
Benzyl benzoate	Pm010862	PCaP1	MtoG	0.933774
Benzaldehyde	Pm011650	Motor	MtoG	0.89597
Benzyl alcohol	Pm005368	VEP1	MtoG	0.918365
Eugenol	Pm007059	BAG5.1	MtoG	0.930315
Eugenol	Pm002758	BAG5.2	MtoG	-0.909455
Benzyl benzoate	Pm022696	MtN3	MtoG	0.909702
Benzaldehyde	Pm030032	Emb2004	MtoG	0.909591
Benzyl acetate	Pm030032	Emb2004	MtoG	0.928137
Benzaldehyde	Pm003627	AMT1.2	MtoG	-0.934256
Benzyl acetate	Pm003627	AMT1.2	MtoG	-0.918378
Benzyl benzoate	Pm009370	PHT1.4	MtoG	0.932822
Benzyl alcohol	Pm010811	ZIP5	MtoG	0.927393
Chavicol	Pm010811	ZIP5	MtoG	0.920138
Benzyl alcohol	Pm008471	PDR3	MtoG	0.923699
Benzyl benzoate	Pm022642	ABC-2	MtoG	0.966262
Benzaldehyde	Pm012904	BOR1	MtoG	0.927071
Benzaldehyde	Pm019732	CNGC1.1	MtoG	0.894659
Benzaldehyde	Pm012584	CNGC1.2	MtoG	0.939836
Benzyl alcohol	Pm014458	MATE	MtoG	0.921737
Chavicol	Pm014458	MATE	MtoG	0.962302

[truncated: 3 more sheets: Table S11, Table S12, Table S13]
